# Supplementary material for: Blood Metabolites Mediate the Effects of Gut Microbiota on Diabetic Nephropathy: A Mendelian Randomization Study
Source: Int J Endocrinol. 2026 Jul 14;2026:6642332. doi: 10.1155/ije/6642332 (PMC13369588; doi:10.1155/ije/6642332)
Supplement: Supplementary file 1 — Supporting Information 1 Additional File 1 22 Tables: Table S1: Data sources of GWAS summary obtained for MR analyses. Table S2: Summary of 3914 SNPs significantly associated with the 412 gut microbiota. Table S3: Summary of 19,145 SNPs significantly associated with the 1400 blood metabolites. Table S4: Summary of 9935 SNPs significantly associated with the 731 immune cells. Table S5: Summary of 2732 SNPs significantly associated with the 179 plasma lipidomes. Table S6: Significant causal associations between gut microbiota and diabetic nephropathy. Table S7: Significant causal associations between blood metabolites and diabetic nephropathy. Table S8: Significant causal associations between immune cells and diabetic nephropathy. Table S9: Significant causal associations between plasma lipidomes and diabetic nephropathy. Table S10: Heterogeneity tests between gut microbiota and diabetic nephropathy. Table S11: Pleiotropy tests between gut microbiota and diabetic nephropathy. Table S12: Heterogeneity tests between blood metabolites and diabetic nephropathy. Table S13: Pleiotropy tests between blood metabolites and diabetic nephropathy. Table S14: Heterogeneity tests between immune cells and diabetic nephropathy. Table S15: Pleiotropy tests between immune cells and diabetic nephropathy. Table S16: Heterogeneity tests between plasma lipidomes and diabetic nephropathy. Table S17: Pleiotropy tests between plasma lipidomes and diabetic nephropathy. Table S18: MR results of diabetic nephropathy on gut microbiota. Table S19: IVW results of gut microbiota on blood metabolites associated with diabetic nephropathy. Table S20. IVW results of gut microbiota on immune cells associated with diabetic nephropathy. Table S21: IVW results of gut microbiota on plasma lipidomes associated with diabetic nephropathy. Table S22: Mediation analysis. [file IJE-2026-6642332-s003.xlsx]

## Sheet: Table S1
Table S1.Data sources of GWAS summary obtained for MR analyses
Phenotypes	Phenotypic Code	Data Source	Samplesize (Case/controls)	Ancestry	PMID
Gut microbiota	ebi-a-GCST90027446~ebi-a-GCST90027857	IEU openGWAS	7738	European	35115690
Blood metabolites	GCST90199621~GCST90201020	GWAS Catalog	8299	European	36635386
Immune cells	GCST90001391~GCST90002121	GWAS Catalog	3757	European	32929287
Plasma lipidome	GCST90277238~GCST90277416	GWAS Catalog	7174	European	37907536
Diabetic nephropathy	DM_NEPHROPATHY	finngen_R12	96530(5579/90951)	European

## Sheet: Table S2
Table S2. Summary of 3914 SNPs significantly assocaited with the 412 gut microbiota.
SNP	chr	pos	effect_allele	other_allele	beta	se	eaf	pval	samplesize	ID	Gut microbiota	R2	F-statistics	steiger_dir	steiger_pval
rs17495513	16	64854788	T	G	-0.0934359	0.0210084	0.169129	8.6852e-06	7738	ebi-a-GCST90027618	Gut bacterial pathway abundance (PWY.724..superpathway.of.L.lysine..L.threonine.and.L.methionine.biosynthesis.II)	0.00245363	19.028	TRUE	4.11801e-05
rs12114032	8	20847332	G	A	-0.0706482	0.0159492	0.550142	9.4417e-06	7738	ebi-a-GCST90027618	Gut bacterial pathway abundance (PWY.724..superpathway.of.L.lysine..L.threonine.and.L.methionine.biosynthesis.II)	0.00247049	19.159	TRUE	2.14019e-05
rs1483968	14	22951893	T	C	0.150674	0.034063	0.0577669	9.71673e-06	7738	ebi-a-GCST90027457	Gut bacterial pathway abundance (COMPLETE.ARO.PWY..superpathway.of.aromatic.amino.acid.biosynthesis)	0.00247141	19.1662	TRUE	3.18349e-05
rs11994131	8	132868221	G	A	-0.0706273	0.0159416	0.453585	9.40698e-06	7738	ebi-a-GCST90027572	Gut bacterial pathway abundance (PWY.6151..S.adenosyl.L.methionine.cycle.I)	0.00247262	19.1756	TRUE	8.99222e-05
rs1807675	22	50067994	G	T	-0.0726953	0.0163102	0.616934	8.30998e-06	7738	ebi-a-GCST90027572	Gut bacterial pathway abundance (PWY.6151..S.adenosyl.L.methionine.cycle.I)	0.00249778	19.3712	TRUE	2.92999e-05
rs3858437	11	32385658	A	G	0.08431	0.0188692	0.227581	7.89078e-06	7738	ebi-a-GCST90027568	Gut bacterial pathway abundance (PWY.6121..5.aminoimidazole.ribonucleotide.biosynthesis.I)	0.00249906	19.3812	TRUE	3.83497e-05
rs77200599	7	102663314	G	A	0.116807	0.0264263	0.102372	9.86529e-06	7738	ebi-a-GCST90027618	Gut bacterial pathway abundance (PWY.724..superpathway.of.L.lysine..L.threonine.and.L.methionine.biosynthesis.II)	0.00250753	19.447	TRUE	3.81175e-05
rs28404149	4	147298708	A	G	0.100438	0.0222011	0.145481	6.06764e-06	7738	ebi-a-GCST90027594	Gut bacterial pathway abundance (PWY.6700..queuosine.biosynthesis)	0.00250815	19.4519	TRUE	3.29954e-05
rs74459573	11	66690149	C	T	0.088645	0.0200009	0.19937	9.33383e-06	7738	ebi-a-GCST90027668	Gut microbiota abundance (k_Bacteria.p_Bacteroidetes.c_Bacteroidia.o_Bacteroidales.f_Rikenellaceae)	0.00250859	19.4553	TRUE	2.94795e-05
rs605262	11	86967521	A	G	-0.0757354	0.0170586	0.676757	9.00762e-06	7738	ebi-a-GCST90027447	Gut bacterial pathway abundance (ANAGLYCOLYSIS.PWY..glycolysis.III..from.glucose.)	0.00250951	19.4624	TRUE	0.000196389
rs2425056	20	33909245	A	G	-0.0745895	0.0168811	0.344212	9.93779e-06	7738	ebi-a-GCST90027517	Gut bacterial pathway abundance (PWY0.1296..purine.ribonucleosides.degradation)	0.00251174	19.4798	TRUE	2.35571e-05
rs78003847	17	1639074	A	G	-0.149041	0.0337337	0.0602869	9.95451e-06	7738	ebi-a-GCST90027587	Gut bacterial pathway abundance (PWY.6609..adenine.and.adenosine.salvage.III)	0.00251686	19.5196	TRUE	9.85752e-05
rs74459573	11	66690149	C	T	0.0889157	0.0200037	0.19937	8.79083e-06	7738	ebi-a-GCST90027701	Gut microbiota abundance (k_Bacteria.p_Bacteroidetes.c_Bacteroidia.o_Bacteroidales.f_Rikenellaceae.g_Alistipes)	0.00252394	19.5746	TRUE	2.7913e-05
rs6131687	20	15649074	A	G	-0.0712291	0.0160801	0.476825	9.43865e-06	7738	ebi-a-GCST90027701	Gut microbiota abundance (k_Bacteria.p_Bacteroidetes.c_Bacteroidia.o_Bacteroidales.f_Rikenellaceae.g_Alistipes)	0.00253134	19.6322	TRUE	9.86371e-05
rs62087427	18	9559220	G	A	0.11829	0.0265803	0.100849	8.57591e-06	7738	ebi-a-GCST90027553	Gut bacterial pathway abundance (PWY.5667..CDP.diacylglycerol.biosynthesis.I)	0.00253764	19.6811	TRUE	3.39854e-05
rs297276	4	27647164	T	G	0.0740137	0.0167416	0.364924	9.8272e-06	7738	ebi-a-GCST90027476	Gut bacterial pathway abundance (GLYCOGENSYNTH.PWY..glycogen.biosynthesis.I..from.ADP.D.Glucose.)	0.00253911	19.6926	TRUE	5.57545e-05
rs17786325	3	1796722	C	T	-0.0768871	0.0173451	0.687308	9.30208e-06	7738	ebi-a-GCST90027510	Gut bacterial pathway abundance (POLYAMSYN.PWY..superpathway.of.polyamine.biosynthesis.I)	0.002541	19.7073	TRUE	4.86097e-05
rs4954528	2	138442382	A	T	-0.127826	0.0289295	0.914912	9.93642e-06	7738	ebi-a-GCST90027628	Gut bacterial pathway abundance (PWY.841..superpathway.of.purine.nucleotides.de.novo.biosynthesis.I)	0.00254399	19.7305	TRUE	6.49338e-05
rs10764331	10	18451836	G	A	-0.0726991	0.0162946	0.403507	8.13711e-06	7738	ebi-a-GCST90027533	Gut bacterial pathway abundance (PWY.4242..pantothenate.and.coenzyme.A.biosynthesis.III)	0.00254416	19.7318	TRUE	1.85047e-05
rs2356936	4	146983818	G	C	-0.0826788	0.0185312	0.752605	8.13486e-06	7738	ebi-a-GCST90027568	Gut bacterial pathway abundance (PWY.6121..5.aminoimidazole.ribonucleotide.biosynthesis.I)	0.00254552	19.7424	TRUE	5.30983e-05
rs2737651	1	200036052	C	T	-0.0980458	0.0217422	0.157242	6.4989e-06	7738	ebi-a-GCST90027594	Gut bacterial pathway abundance (PWY.6700..queuosine.biosynthesis)	0.00254777	19.7599	TRUE	1.60023e-05
rs11029745	11	26960384	T	C	0.0960999	0.0215838	0.165333	8.49083e-06	7738	ebi-a-GCST90027641	Gut bacterial pathway abundance (RIBOSYN2.PWY..flavin.biosynthesis.I..bacteria.and.plants.)	0.00254888	19.7685	TRUE	3.58301e-05
rs3860223	1	111125481	T	C	0.0907144	0.0202542	0.808219	7.50654e-06	7738	ebi-a-GCST90027553	Gut bacterial pathway abundance (PWY.5667..CDP.diacylglycerol.biosynthesis.I)	0.00255104	19.7853	TRUE	4.09573e-05
rs7023657	9	8068400	A	G	-0.0812649	0.0183784	0.261857	9.78994e-06	7738	ebi-a-GCST90027453	Gut bacterial pathway abundance (BRANCHED.CHAIN.AA.SYN.PWY..superpathway.of.branched.amino.acid.biosynthesis)	0.00255294	19.8001	TRUE	3.85091e-05
rs6131687	20	15649074	A	G	-0.0715726	0.0160778	0.476825	8.52177e-06	7738	ebi-a-GCST90027668	Gut microbiota abundance (k_Bacteria.p_Bacteroidetes.c_Bacteroidia.o_Bacteroidales.f_Rikenellaceae)	0.00255582	19.8225	TRUE	9.03822e-05
rs163056	18	24514714	C	T	0.0715464	0.0159612	0.518416	7.37666e-06	7738	ebi-a-GCST90027485	Gut bacterial pathway abundance (ILEUSYN.PWY..L.isoleucine.biosynthesis.I..from.threonine.)	0.00255597	19.8237	TRUE	4.95561e-05
rs1076198	17	31350133	T	G	0.0948556	0.0212868	0.171427	8.34757e-06	7738	ebi-a-GCST90027569	Gut bacterial pathway abundance (PWY.6123..inosine.5..phosphate.biosynthesis.I)	0.00255603	19.8241	TRUE	0.000432223
rs237483	20	47974014	A	C	0.072289	0.0163378	0.572926	9.66051e-06	7738	ebi-a-GCST90027513	Gut bacterial pathway abundance (PRPP.PWY..superpathway.of.histidine..purine..and.pyrimidine.biosynthesis)	0.00255727	19.8337	TRUE	3.35251e-05
rs36095827	17	4423541	T	G	0.0716207	0.016131	0.525372	8.99829e-06	7738	ebi-a-GCST90027644	Gut bacterial pathway abundance (SULFATE.CYS.PWY..superpathway.of.sulfate.assimilation.and.cysteine.biosynthesis)	0.00255816	19.8407	TRUE	3.70913e-05
rs4678043	3	121921700	C	T	-0.0757748	0.0170675	0.664659	9.00803e-06	7738	ebi-a-GCST90027510	Gut bacterial pathway abundance (POLYAMSYN.PWY..superpathway.of.polyamine.biosynthesis.I)	0.00255956	19.8516	TRUE	0.000177369
rs12359494	10	81790236	T	C	0.0720598	0.0162967	0.559445	9.79039e-06	7738	ebi-a-GCST90027513	Gut bacterial pathway abundance (PRPP.PWY..superpathway.of.histidine..purine..and.pyrimidine.biosynthesis)	0.00255961	19.8519	TRUE	3.75103e-05
rs11631625	15	66608731	G	A	-0.0835065	0.0187964	0.242199	8.88383e-06	7738	ebi-a-GCST90027644	Gut bacterial pathway abundance (SULFATE.CYS.PWY..superpathway.of.sulfate.assimilation.and.cysteine.biosynthesis)	0.00255975	19.8531	TRUE	3.86099e-05
rs13071362	3	116990816	G	A	0.0778951	0.0176263	0.302458	9.90399e-06	7738	ebi-a-GCST90027657	Gut microbiota abundance (k_Bacteria.p_Proteobacteria.c_Betaproteobacteria)	0.00256027	19.8571	TRUE	5.25073e-05
rs17772715	14	49342300	C	T	0.0798891	0.0180568	0.722259	9.67453e-06	7738	ebi-a-GCST90027534	Gut bacterial pathway abundance (PWY.4984..urea.cycle)	0.00256058	19.8595	TRUE	2.85828e-05
rs10026887	4	63097935	T	C	-0.0774366	0.0175062	0.309497	9.7165e-06	7738	ebi-a-GCST90027578	Gut bacterial pathway abundance (PWY.6317..galactose.degradation.I..Leloir.pathway.)	0.00256298	19.8781	TRUE	5.95756e-05
rs2064592	6	56474519	T	G	-0.0742577	0.0166735	0.632553	8.44306e-06	7738	ebi-a-GCST90027476	Gut bacterial pathway abundance (GLYCOGENSYNTH.PWY..glycogen.biosynthesis.I..from.ADP.D.Glucose.)	0.00256333	19.8809	TRUE	6.35834e-05
rs72744985	5	17865591	C	G	-0.0876611	0.0197373	0.211681	8.93779e-06	7738	ebi-a-GCST90027524	Gut bacterial pathway abundance (PWY0.1586..peptidoglycan.maturation..meso.diaminopimelate.containing.)	0.00256465	19.8911	TRUE	6.36167e-05
rs149811032	20	48150396	A	G	-0.142534	0.0320579	0.0677355	8.74279e-06	7738	ebi-a-GCST90027451	Gut bacterial pathway abundance (ASPASN.PWY..superpathway.of.L.aspartate.and.L.asparagine.biosynthesis)	0.0025658	19.9001	TRUE	4.82629e-05
rs7221118	17	47907641	C	T	-0.0851742	0.0192565	0.229708	9.72747e-06	7738	ebi-a-GCST90027614	Gut bacterial pathway abundance (PWY.7219..adenosine.ribonucleotides.de.novo.biosynthesis)	0.00256731	19.9118	TRUE	6.48298e-05
rs4711841	6	12818142	C	G	-0.0736587	0.0166717	0.384336	9.9536e-06	7738	ebi-a-GCST90027743	Gut microbiota abundance (k_Bacteria.p_Proteobacteria.c_Betaproteobacteria.o_Burkholderiales)	0.00256763	19.9143	TRUE	2.78191e-05
rs61086481	18	60087961	A	G	0.0879345	0.019844	0.210287	9.36656e-06	7738	ebi-a-GCST90027546	Gut bacterial pathway abundance (PWY.5188..tetrapyrrole.biosynthesis.I..from.glutamate.)	0.00256821	19.9188	TRUE	5.37735e-05
rs9582093	13	97641709	A	G	-0.0717885	0.0162011	0.473701	9.37648e-06	7738	ebi-a-GCST90027614	Gut bacterial pathway abundance (PWY.7219..adenosine.ribonucleotides.de.novo.biosynthesis)	0.00256967	19.9301	TRUE	2.88869e-05
rs72666075	14	29029142	C	T	-0.151693	0.0337842	0.0593823	7.12049e-06	7738	ebi-a-GCST90027447	Gut bacterial pathway abundance (ANAGLYCOLYSIS.PWY..glycolysis.III..from.glucose.)	0.00257058	19.9373	TRUE	0.000146943
rs12646537	4	184720947	G	A	0.145028	0.032508	0.0653836	8.14629e-06	7738	ebi-a-GCST90027657	Gut microbiota abundance (k_Bacteria.p_Proteobacteria.c_Betaproteobacteria)	0.00257061	19.9375	TRUE	4.43493e-05
rs73334581	17	59558679	T	C	0.0925024	0.0207821	0.184125	8.54476e-06	7738	ebi-a-GCST90027578	Gut bacterial pathway abundance (PWY.6317..galactose.degradation.I..Leloir.pathway.)	0.00257082	19.9392	TRUE	9.42752e-05
rs10748397	12	44933553	G	T	0.0837637	0.0189395	0.758401	9.74788e-06	7738	ebi-a-GCST90027539	Gut bacterial pathway abundance (PWY.5097..L.lysine.biosynthesis.VI)	0.0025712	19.9421	TRUE	0.000614987
rs2662200	11	37203342	G	A	-0.0720332	0.0159265	0.547052	6.10085e-06	7738	ebi-a-GCST90027553	Gut bacterial pathway abundance (PWY.5667..CDP.diacylglycerol.biosynthesis.I)	0.00257142	19.9438	TRUE	5.07945e-05
rs286908	11	34658857	A	G	-0.0787738	0.0174903	0.293164	6.67283e-06	7738	ebi-a-GCST90027454	Gut bacterial pathway abundance (COA.PWY..coenzyme.A.biosynthesis.I)	0.00257172	19.9461	TRUE	0.00010553
rs157871	1	165391382	G	A	-0.112897	0.0251304	0.113871	7.04093e-06	7738	ebi-a-GCST90027484	Gut bacterial pathway abundance (HSERMETANA.PWY..L.methionine.biosynthesis.III)	0.0025722	19.9499	TRUE	5.28388e-05
rs12646537	4	184720947	G	A	0.145092	0.0325072	0.0653836	8.0677e-06	7738	ebi-a-GCST90027743	Gut microbiota abundance (k_Bacteria.p_Proteobacteria.c_Betaproteobacteria.o_Burkholderiales)	0.00257288	19.9551	TRUE	4.39695e-05
rs7699343	4	55710544	T	C	0.0948032	0.0213909	0.173113	9.33899e-06	7738	ebi-a-GCST90027517	Gut bacterial pathway abundance (PWY0.1296..purine.ribonucleosides.degradation)	0.00257307	19.9566	TRUE	4.50807e-05
rs9471554	6	41290719	C	T	0.0766225	0.017299	0.324334	9.4541e-06	7738	ebi-a-GCST90027508	Gut bacterial pathway abundance (PHOSLIPSYN.PWY..superpathway.of.phospholipid.biosynthesis.I..bacteria.)	0.00257316	19.9573	TRUE	5.42287e-05
rs7323649	13	56423201	T	G	0.0960386	0.021546	0.167757	8.29717e-06	7738	ebi-a-GCST90027631	Gut bacterial pathway abundance (PWY_GLYCOLYSIS..glycolysis.I..from.glucose.6.phosphate.)	0.00257545	19.9751	TRUE	3.36207e-05
rs7529292	1	60876146	C	T	0.0942086	0.0212479	0.176161	9.25891e-06	7738	ebi-a-GCST90027503	Gut bacterial pathway abundance (P461.PWY..hexitol.fermentation.to.lactate..formate..ethanol.and.acetate)	0.0025761	19.9802	TRUE	5.37427e-05
rs2007634	3	139678136	A	G	0.0725248	0.0163421	0.571356	9.08343e-06	7738	ebi-a-GCST90027453	Gut bacterial pathway abundance (BRANCHED.CHAIN.AA.SYN.PWY..superpathway.of.branched.amino.acid.biosynthesis)	0.00257636	19.9822	TRUE	7.24319e-05
rs10833110	11	19450687	A	C	-0.0754361	0.0169338	0.346437	8.39905e-06	7738	ebi-a-GCST90027750	Gut microbiota abundance (k_Bacteria.p_Firmicutes)	0.00257692	19.9865	TRUE	3.47001e-05
rs409480	21	37159147	G	C	-0.0795352	0.0177161	0.715188	7.14085e-06	7738	ebi-a-GCST90027484	Gut bacterial pathway abundance (HSERMETANA.PWY..L.methionine.biosynthesis.III)	0.00257708	19.9878	TRUE	0.000124437
rs3217852	12	4397766	C	G	-0.0863883	0.0195063	0.221903	9.47829e-06	7738	ebi-a-GCST90027569	Gut bacterial pathway abundance (PWY.6123..inosine.5..phosphate.biosynthesis.I)	0.00257713	19.9882	TRUE	7.4686e-05
rs4949447	1	32057186	G	A	-0.0771561	0.017272	0.683099	7.92793e-06	7738	ebi-a-GCST90027668	Gut microbiota abundance (k_Bacteria.p_Bacteroidetes.c_Bacteroidia.o_Bacteroidales.f_Rikenellaceae)	0.00257738	19.9901	TRUE	1.88508e-05
rs4113953	12	40767990	C	G	0.0755761	0.0169817	0.65612	8.56959e-06	7738	ebi-a-GCST90027673	Gut microbiota abundance (k_Bacteria.p_Firmicutes.c_Clostridia.o_Clostridiales.f_Eubacteriaceae)	0.00257744	19.9906	TRUE	3.19825e-05
rs7707269	5	95928036	C	T	-0.0744962	0.0165717	0.366956	6.944e-06	7738	ebi-a-GCST90027451	Gut bacterial pathway abundance (ASPASN.PWY..superpathway.of.L.aspartate.and.L.asparagine.biosynthesis)	0.00257838	19.9979	TRUE	1.87386e-05
rs2025478	13	29167439	G	T	-0.0996834	0.0225138	0.153308	9.52577e-06	7738	ebi-a-GCST90027631	Gut bacterial pathway abundance (PWY_GLYCOLYSIS..glycolysis.I..from.glucose.6.phosphate.)	0.00257968	20.008	TRUE	7.68639e-05
rs4807749	19	5397006	G	A	0.0873442	0.0196818	0.215572	9.08741e-06	7738	ebi-a-GCST90027535	Gut bacterial pathway abundance (PWY4FS.7..phosphatidylglycerol.biosynthesis.I..plastidic.)	0.00258014	20.0116	TRUE	5.5333e-05
rs9853551	3	149889584	C	T	0.0742126	0.0163382	0.625431	5.56545e-06	7738	ebi-a-GCST90027553	Gut bacterial pathway abundance (PWY.5667..CDP.diacylglycerol.biosynthesis.I)	0.00258046	20.0141	TRUE	2.23959e-05
rs1845684	12	58787329	T	A	0.103223	0.0231897	0.140983	8.53808e-06	7738	ebi-a-GCST90027535	Gut bacterial pathway abundance (PWY4FS.7..phosphatidylglycerol.biosynthesis.I..plastidic.)	0.00258078	20.0166	TRUE	0.000179496
rs12875094	13	93308561	G	A	0.0751975	0.0168547	0.352359	8.13842e-06	7738	ebi-a-GCST90027616	Gut bacterial pathway abundance (PWY.7234..inosine.5..phosphate.biosynthesis.III)	0.00258081	20.0168	TRUE	2.83518e-05
rs289852	2	152023325	C	G	-0.0741851	0.0166741	0.37541	8.62244e-06	7738	ebi-a-GCST90027539	Gut bacterial pathway abundance (PWY.5097..L.lysine.biosynthesis.VI)	0.00258086	20.0172	TRUE	2.27561e-05
rs10447306	5	177738165	G	C	0.13798	0.0310637	0.0731812	8.91928e-06	7738	ebi-a-GCST90027484	Gut bacterial pathway abundance (HSERMETANA.PWY..L.methionine.biosynthesis.III)	0.0025826	20.0307	TRUE	2.31333e-05
rs2007950	6	43049461	G	A	0.0741464	0.0165927	0.622835	7.87318e-06	7738	ebi-a-GCST90027484	Gut bacterial pathway abundance (HSERMETANA.PWY..L.methionine.biosynthesis.III)	0.00258294	20.0334	TRUE	6.36712e-05
rs10140803	14	63783474	T	C	0.141662	0.031461	0.0691355	6.70718e-06	7738	ebi-a-GCST90027510	Gut bacterial pathway abundance (POLYAMSYN.PWY..superpathway.of.polyamine.biosynthesis.I)	0.002583	20.0338	TRUE	7.37214e-05
rs9999406	4	54381345	C	T	-0.072055	0.0163034	0.534069	9.88712e-06	7738	ebi-a-GCST90027594	Gut bacterial pathway abundance (PWY.6700..queuosine.biosynthesis)	0.00258391	20.0409	TRUE	6.61881e-05
rs601224	8	60880658	C	A	0.0738045	0.0164993	0.387117	7.70602e-06	7738	ebi-a-GCST90027740	Gut microbiota abundance (k_Bacteria.p_Firmicutes.c_Clostridia.o_Clostridiales)	0.00258473	20.0473	TRUE	2.11799e-05
rs12735521	1	18450321	T	C	0.0769256	0.0170061	0.32237	6.08499e-06	7738	ebi-a-GCST90027492	Gut bacterial pathway abundance (NONOXIPENT.PWY..pentose.phosphate.pathway..non.oxidative.branch.)	0.00258535	20.0521	TRUE	3.45413e-05
rs601224	8	60880658	C	A	0.0738134	0.0164993	0.387117	7.6867e-06	7738	ebi-a-GCST90027654	Gut microbiota abundance (k_Bacteria.p_Firmicutes.c_Clostridia)	0.00258536	20.0522	TRUE	2.11309e-05
rs2555143	11	6541580	G	T	0.073762	0.0164806	0.611075	7.61623e-06	7738	ebi-a-GCST90027569	Gut bacterial pathway abundance (PWY.6123..inosine.5..phosphate.biosynthesis.I)	0.00258616	20.0584	TRUE	2.23474e-05
rs28513561	3	24285539	C	T	0.0880909	0.0197203	0.21127	7.93159e-06	7738	ebi-a-GCST90027641	Gut bacterial pathway abundance (RIBOSYN2.PWY..flavin.biosynthesis.I..bacteria.and.plants.)	0.00258618	20.0585	TRUE	3.55624e-05
rs4113953	12	40767990	C	G	0.0757262	0.0169828	0.65612	8.23455e-06	7738	ebi-a-GCST90027707	Gut microbiota abundance (k_Bacteria.p_Firmicutes.c_Clostridia.o_Clostridiales.f_Eubacteriaceae.g_Eubacterium)	0.00258769	20.0703	TRUE	3.08518e-05
rs78351682	3	24546691	G	A	0.105017	0.0233773	0.135759	7.04742e-06	7738	ebi-a-GCST90027447	Gut bacterial pathway abundance (ANAGLYCOLYSIS.PWY..glycolysis.III..from.glucose.)	0.00258793	20.0722	TRUE	0.000120617
rs2430691	12	15065751	C	T	0.0727985	0.0164296	0.42366	9.38231e-06	7738	ebi-a-GCST90027455	Gut bacterial pathway abundance (COBALSYN.PWY..adenosylcobalamin.salvage.from.cobinamide.I)	0.00258804	20.073	TRUE	5.1078e-05
rs61025394	6	7085817	A	G	-0.0907695	0.0204079	0.195299	8.67721e-06	7738	ebi-a-GCST90027674	Gut microbiota abundance (k_Bacteria.p_Firmicutes.c_Clostridia.o_Clostridiales.f_Lachnospiraceae)	0.00258967	20.0857	TRUE	0.000170869
rs981881	16	9877679	G	T	-0.07446	0.016842	0.371793	9.82087e-06	7738	ebi-a-GCST90027453	Gut bacterial pathway abundance (BRANCHED.CHAIN.AA.SYN.PWY..superpathway.of.branched.amino.acid.biosynthesis)	0.00258988	20.0874	TRUE	2.48565e-05
rs4446400	4	118732670	T	C	-0.0734502	0.0165219	0.400889	8.76395e-06	7738	ebi-a-GCST90027676	Gut microbiota abundance (k_Bacteria.p_Firmicutes.c_Clostridia.o_Clostridiales.f_Ruminococcaceae)	0.00259148	20.0998	TRUE	5.37651e-05
rs505710	8	8579641	G	C	0.0851199	0.0192342	0.766761	9.6241e-06	7738	ebi-a-GCST90027528	Gut bacterial pathway abundance (PWY.1269..CMP.3.deoxy.D.manno.octulosonate.biosynthesis.I)	0.00259151	20.1	TRUE	3.01172e-05
rs79744905	2	57311388	C	A	0.0965123	0.0217048	0.16705	8.72409e-06	7738	ebi-a-GCST90027569	Gut bacterial pathway abundance (PWY.6123..inosine.5..phosphate.biosynthesis.I)	0.00259215	20.105	TRUE	4.99306e-05
rs4851274	2	100870862	C	T	0.0798106	0.0180328	0.715698	9.60616e-06	7738	ebi-a-GCST90027644	Gut bacterial pathway abundance (SULFATE.CYS.PWY..superpathway.of.sulfate.assimilation.and.cysteine.biosynthesis)	0.00259215	20.105	TRUE	3.31065e-05
rs28733370	15	59071584	G	C	0.0912532	0.0203668	0.192839	7.44732e-06	7738	ebi-a-GCST90027531	Gut bacterial pathway abundance (PWY.3001..superpathway.of.L.isoleucine.biosynthesis.I)	0.00259228	20.106	TRUE	1.94474e-05
rs41359044	13	34332027	T	C	-0.161094	0.0362125	0.0527914	8.64391e-06	7738	ebi-a-GCST90027615	Gut bacterial pathway abundance (PWY.7221..guanosine.ribonucleotides.de.novo.biosynthesis)	0.00259536	20.1299	TRUE	5.41651e-05
rs304820	3	30744505	T	G	-0.0780772	0.0173192	0.307552	6.54018e-06	7738	ebi-a-GCST90027553	Gut bacterial pathway abundance (PWY.5667..CDP.diacylglycerol.biosynthesis.I)	0.00259648	20.1386	TRUE	3.67275e-05
rs154221	5	58598034	T	C	-0.114376	0.0255568	0.111851	7.62816e-06	7738	ebi-a-GCST90027676	Gut microbiota abundance (k_Bacteria.p_Firmicutes.c_Clostridia.o_Clostridiales.f_Ruminococcaceae)	0.00259912	20.1592	TRUE	0.000225588
rs12495388	3	84926472	G	A	-0.121458	0.0269091	0.097635	6.3725e-06	7738	ebi-a-GCST90027454	Gut bacterial pathway abundance (COA.PWY..coenzyme.A.biosynthesis.I)	0.00259938	20.1612	TRUE	0.000102467
rs2903645	4	14349049	C	T	-0.0747618	0.0167254	0.632013	7.82348e-06	7738	ebi-a-GCST90027674	Gut microbiota abundance (k_Bacteria.p_Firmicutes.c_Clostridia.o_Clostridiales.f_Lachnospiraceae)	0.00259985	20.1649	TRUE	5.42353e-05
rs1408765	8	139072852	G	A	-0.0729139	0.0161251	0.573549	6.13239e-06	7738	ebi-a-GCST90027594	Gut bacterial pathway abundance (PWY.6700..queuosine.biosynthesis)	0.0026007	20.1715	TRUE	2.28004e-05
rs880610	11	68191947	A	G	-0.104565	0.0234042	0.138044	7.90296e-06	7738	ebi-a-GCST90027528	Gut bacterial pathway abundance (PWY.1269..CMP.3.deoxy.D.manno.octulosonate.biosynthesis.I)	0.00260199	20.1815	TRUE	2.6503e-05
rs602124	11	69388853	C	G	-0.085996	0.0193755	0.772156	9.06358e-06	7738	ebi-a-GCST90027546	Gut bacterial pathway abundance (PWY.5188..tetrapyrrole.biosynthesis.I..from.glutamate.)	0.00260213	20.1826	TRUE	2.50315e-05
rs12704084	7	148915050	G	C	-0.0736196	0.0166029	0.599698	9.24443e-06	7738	ebi-a-GCST90027447	Gut bacterial pathway abundance (ANAGLYCOLYSIS.PWY..glycolysis.III..from.glucose.)	0.00260218	20.183	TRUE	0.000100001
rs7872938	9	73177503	A	G	-0.0725357	0.0161592	0.551324	7.16242e-06	7738	ebi-a-GCST90027470	Gut bacterial pathway abundance (GALACTUROCAT.PWY..D.galacturonate.degradation.I)	0.002603	20.1893	TRUE	7.56019e-05
rs8054687	16	74806368	G	C	0.0749253	0.0166896	0.634746	7.14431e-06	7738	ebi-a-GCST90027530	Gut bacterial pathway abundance (PWY.2942..L.lysine.biosynthesis.III)	0.00260305	20.1897	TRUE	4.03246e-05
rs9898722	17	13113143	A	T	-0.0766573	0.0172046	0.331339	8.36508e-06	7738	ebi-a-GCST90027508	Gut bacterial pathway abundance (PHOSLIPSYN.PWY..superpathway.of.phospholipid.biosynthesis.I..bacteria.)	0.00260385	20.196	TRUE	8.77849e-05
rs6782393	3	59912933	C	A	-0.151342	0.033707	0.0605063	7.12459e-06	7738	ebi-a-GCST90027450	Gut bacterial pathway abundance (ARO.PWY..chorismate.biosynthesis.I)	0.00260401	20.1973	TRUE	3.6339e-05
rs10514997	17	50299021	T	C	-0.15594	0.0350463	0.0567666	8.60518e-06	7738	ebi-a-GCST90027476	Gut bacterial pathway abundance (GLYCOGENSYNTH.PWY..glycogen.biosynthesis.I..from.ADP.D.Glucose.)	0.0026041	20.1979	TRUE	0.000108349
rs10057035	5	121944409	C	T	-0.0765501	0.0172837	0.333288	9.46542e-06	7738	ebi-a-GCST90027556	Gut bacterial pathway abundance (PWY.5695..urate.biosynthesis.inosine.5..phosphate.degradation)	0.00260423	20.1989	TRUE	3.30244e-05
rs11617625	13	113538187	A	G	-0.117501	0.0264286	0.105428	8.74984e-06	7738	ebi-a-GCST90027529	Gut bacterial pathway abundance (PWY.2941..L.lysine.biosynthesis.II)	0.00260426	20.1992	TRUE	0.00032971
rs295654	5	58107171	T	C	0.0725749	0.0163752	0.552585	9.33684e-06	7738	ebi-a-GCST90027524	Gut bacterial pathway abundance (PWY0.1586..peptidoglycan.maturation..meso.diaminopimelate.containing.)	0.00260443	20.2005	TRUE	3.74499e-05
rs1348931	3	63084630	T	G	-0.0747997	0.0169278	0.368945	9.9275e-06	7738	ebi-a-GCST90027483	Gut bacterial pathway abundance (HOMOSER.METSYN.PWY..L.methionine.biosynthesis.I)	0.0026053	20.2073	TRUE	0.000102317
rs5771226	22	50639528	C	T	-0.0723826	0.0163305	0.535523	9.32116e-06	7738	ebi-a-GCST90027571	Gut bacterial pathway abundance (PWY.6147..6.hydroxymethyl.dihydropterin.diphosphate.biosynthesis.I)	0.0026064	20.2158	TRUE	0.000135156
rs6821986	4	181658296	T	C	-0.111752	0.0252969	0.118369	9.9793e-06	7738	ebi-a-GCST90027714	Gut microbiota abundance (k_Bacteria.p_Firmicutes.c_Clostridia.o_Clostridiales.f_Oscillospiraceae.g_Oscillibacter)	0.00260655	20.2169	TRUE	7.3288e-05
rs1939678	11	115692040	G	A	0.0722317	0.0163446	0.508082	9.90216e-06	7738	ebi-a-GCST90027793	Gut microbiota abundance (k_Bacteria.p_Firmicutes.c_Clostridia.o_Clostridiales.f_Eubacteriaceae.g_Eubacterium.s_Eubacterium_rectale)	0.00260803	20.2285	TRUE	3.36597e-05
rs2113567	10	109707225	G	T	0.0780587	0.0174853	0.310739	8.03545e-06	7738	ebi-a-GCST90027505	Gut bacterial pathway abundance (PANTOSYN.PWY..pantothenate.and.coenzyme.A.biosynthesis.I)	0.00261007	20.2443	TRUE	0.000100844
rs4949447	1	32057186	G	A	-0.07765	0.0172744	0.683099	6.95425e-06	7738	ebi-a-GCST90027701	Gut microbiota abundance (k_Bacteria.p_Bacteroidetes.c_Bacteroidia.o_Bacteroidales.f_Rikenellaceae.g_Alistipes)	0.00261048	20.2475	TRUE	1.67015e-05
rs1679174	3	138179843	C	T	-0.0908743	0.0205552	0.802993	9.82472e-06	7738	ebi-a-GCST90027479	Gut bacterial pathway abundance (HEMESYN2.PWY..heme.biosynthesis.II..anaerobic.)	0.0026128	20.2655	TRUE	2.26291e-05
rs1941024	11	60275940	A	G	-0.0737051	0.0166612	0.597554	9.69951e-06	7738	ebi-a-GCST90027454	Gut bacterial pathway abundance (COA.PWY..coenzyme.A.biosynthesis.I)	0.00261282	20.2657	TRUE	0.000142112
rs2972891	5	18234329	G	A	0.0723683	0.0161718	0.516623	7.64188e-06	7738	ebi-a-GCST90027469	Gut bacterial pathway abundance (GALACT.GLUCUROCAT.PWY..superpathway.of.hexuronide.and.hexuronate.degradation)	0.00261569	20.2881	TRUE	2.45758e-05
rs56963659	9	136348194	T	C	0.123668	0.0279319	0.0944416	9.53345e-06	7738	ebi-a-GCST90027476	Gut bacterial pathway abundance (GLYCOGENSYNTH.PWY..glycogen.biosynthesis.I..from.ADP.D.Glucose.)	0.00261592	20.2898	TRUE	4.19666e-05
rs10213988	5	71380793	C	T	0.0857065	0.019281	0.23195	8.78436e-06	7738	ebi-a-GCST90027491	Gut bacterial pathway abundance (NONMEVIPP.PWY..methylerythritol.phosphate.pathway.I)	0.00261723	20.3	TRUE	0.000101463
rs10241729	7	32289879	G	A	-0.0861325	0.0190947	0.228727	6.45818e-06	7738	ebi-a-GCST90027510	Gut bacterial pathway abundance (POLYAMSYN.PWY..superpathway.of.polyamine.biosynthesis.I)	0.00261752	20.3023	TRUE	2.23243e-05
rs10810562	9	16397155	C	T	-0.103458	0.0229546	0.857281	6.57279e-06	7738	ebi-a-GCST90027501	Gut bacterial pathway abundance (P42.PWY..incomplete.reductive.TCA.cycle)	0.00261917	20.3151	TRUE	3.54905e-05
rs7622789	3	127709069	T	C	-0.0914599	0.0202225	0.194319	6.1059e-06	7738	ebi-a-GCST90027501	Gut bacterial pathway abundance (P42.PWY..incomplete.reductive.TCA.cycle)	0.00261921	20.3154	TRUE	1.82765e-05
rs4720493	7	747977	A	G	-0.106574	0.0241198	0.133009	9.93779e-06	7738	ebi-a-GCST90027527	Gut bacterial pathway abundance (PWY0.845..superpathway.of.pyridoxal.5..phosphate.biosynthesis.and.salvage)	0.00261956	20.3181	TRUE	3.5099e-05
rs11090280	22	24028412	C	T	0.0724173	0.0159664	0.484462	5.74368e-06	7738	ebi-a-GCST90027571	Gut bacterial pathway abundance (PWY.6147..6.hydroxymethyl.dihydropterin.diphosphate.biosynthesis.I)	0.0026196	20.3185	TRUE	2.02243e-05
rs79965903	4	182085946	G	A	0.138401	0.031028	0.0738342	8.17674e-06	7738	ebi-a-GCST90027751	Gut microbiota abundance (k_Bacteria.p_Proteobacteria)	0.00261972	20.3194	TRUE	7.53298e-05
rs2908645	16	5032910	G	A	-0.0724382	0.0162646	0.481448	8.43859e-06	7738	ebi-a-GCST90027618	Gut bacterial pathway abundance (PWY.724..superpathway.of.L.lysine..L.threonine.and.L.methionine.biosynthesis.II)	0.00262003	20.3218	TRUE	3.13516e-05
rs10113343	8	10640755	C	T	0.0727103	0.0163274	0.453618	8.45766e-06	7738	ebi-a-GCST90027502	Gut bacterial pathway abundance (P441.PWY..superpathway.of.N.acetylneuraminate.degradation)	0.00262065	20.3266	TRUE	1.91315e-05
rs1096146	12	98850966	G	A	0.079125	0.017842	0.298326	9.21722e-06	7738	ebi-a-GCST90027639	Gut bacterial pathway abundance (PYRIDOXSYN.PWY..pyridoxal.5..phosphate.biosynthesis.I)	0.0026211	20.3301	TRUE	2.28054e-05
rs1813601	4	21271512	C	A	0.0790939	0.0177905	0.701239	8.75467e-06	7738	ebi-a-GCST90027571	Gut bacterial pathway abundance (PWY.6147..6.hydroxymethyl.dihydropterin.diphosphate.biosynthesis.I)	0.00262123	20.3312	TRUE	2.35979e-05
rs13193692	6	126079932	T	G	0.085911	0.0193355	0.230994	8.86441e-06	7738	ebi-a-GCST90027471	Gut bacterial pathway abundance (GLCMANNANAUT.PWY..superpathway.of.N.acetylglucosamine..N.acetylmannosamine.and.N.acetylneuraminate.degradation)	0.00262215	20.3383	TRUE	2.0115e-05
rs7998195	13	55099016	C	T	0.0992887	0.0221857	0.157971	7.62851e-06	7738	ebi-a-GCST90027578	Gut bacterial pathway abundance (PWY.6317..galactose.degradation.I..Leloir.pathway.)	0.00262261	20.3419	TRUE	3.06603e-05
rs6468082	8	31962508	C	G	-0.0787155	0.0175958	0.695665	7.69396e-06	7738	ebi-a-GCST90027535	Gut bacterial pathway abundance (PWY4FS.7..phosphatidylglycerol.biosynthesis.I..plastidic.)	0.00262363	20.3498	TRUE	7.67373e-05
rs36720	19	16567351	C	T	-0.0785738	0.0176922	0.306358	8.94726e-06	7738	ebi-a-GCST90027716	Gut microbiota abundance (k_Bacteria.p_Firmicutes.c_Clostridia.o_Clostridiales.f_Ruminococcaceae.g_Faecalibacterium)	0.00262392	20.352	TRUE	4.42042e-05
rs801356	2	195540502	C	G	0.154211	0.0348444	0.941383	9.6128e-06	7738	ebi-a-GCST90027555	Gut bacterial pathway abundance (PWY.5686..UMP.biosynthesis)	0.00262452	20.3567	TRUE	5.95711e-05
rs11638057	15	57859275	A	T	-0.0744852	0.016619	0.384199	7.39673e-06	7738	ebi-a-GCST90027528	Gut bacterial pathway abundance (PWY.1269..CMP.3.deoxy.D.manno.octulosonate.biosynthesis.I)	0.00262523	20.3622	TRUE	1.76453e-05
rs7956970	12	18042981	T	A	0.0751632	0.0168648	0.632831	8.31879e-06	7738	ebi-a-GCST90027535	Gut bacterial pathway abundance (PWY4FS.7..phosphatidylglycerol.biosynthesis.I..plastidic.)	0.00262539	20.3635	TRUE	0.000186749
rs7177833	15	49178045	G	A	0.0988101	0.0220265	0.160088	7.25822e-06	7738	ebi-a-GCST90027501	Gut bacterial pathway abundance (P42.PWY..incomplete.reductive.TCA.cycle)	0.00262558	20.365	TRUE	2.8773e-05
rs235996	16	71285171	A	G	-0.102719	0.0225421	0.145756	5.19481e-06	7738	ebi-a-GCST90027533	Gut bacterial pathway abundance (PWY.4242..pantothenate.and.coenzyme.A.biosynthesis.III)	0.00262748	20.3798	TRUE	3.68836e-05
rs8097750	18	48198611	A	G	0.10297	0.0230428	0.144967	7.87082e-06	7738	ebi-a-GCST90027609	Gut bacterial pathway abundance (PWY.7197..pyrimidine.deoxyribonucleotide.phosphorylation)	0.00262847	20.3875	TRUE	2.52736e-05
rs72836424	10	129037453	C	T	0.134741	0.0298751	0.0785636	6.47843e-06	7738	ebi-a-GCST90027546	Gut bacterial pathway abundance (PWY.5188..tetrapyrrole.biosynthesis.I..from.glutamate.)	0.00262855	20.3881	TRUE	0.000144272
rs73035953	5	9599686	A	G	-0.0938675	0.0211146	0.182476	8.76436e-06	7738	ebi-a-GCST90027545	Gut bacterial pathway abundance (PWY.5177..glutaryl.CoA.degradation)	0.00262886	20.3904	TRUE	4.3969e-05
rs10766557	11	19447547	C	G	-0.0761699	0.0169137	0.346886	6.68606e-06	7738	ebi-a-GCST90027654	Gut microbiota abundance (k_Bacteria.p_Firmicutes.c_Clostridia)	0.00262889	20.3907	TRUE	2.87363e-05
rs57434716	4	36080659	A	G	0.0773641	0.0173592	0.325696	8.32473e-06	7738	ebi-a-GCST90027556	Gut bacterial pathway abundance (PWY.5695..urate.biosynthesis.inosine.5..phosphate.degradation)	0.00262892	20.3909	TRUE	3.64872e-05
rs10766557	11	19447547	C	G	-0.076171	0.0169137	0.346886	6.68405e-06	7738	ebi-a-GCST90027740	Gut microbiota abundance (k_Bacteria.p_Firmicutes.c_Clostridia.o_Clostridiales)	0.00262897	20.3913	TRUE	2.87284e-05
rs1561691	15	71342992	A	G	0.10183	0.022946	0.851021	9.08783e-06	7738	ebi-a-GCST90027556	Gut bacterial pathway abundance (PWY.5695..urate.biosynthesis.inosine.5..phosphate.degradation)	0.00262934	20.3942	TRUE	5.8166e-05
rs140914801	11	46188386	A	G	0.11295	0.0255679	0.116664	9.97792e-06	7738	ebi-a-GCST90027837	Gut microbiota abundance (k_Bacteria.p_Bacteroidetes.c_Bacteroidia.o_Bacteroidales.f_Bacteroidaceae.g_Bacteroides.s_Bacteroides_uniformis)	0.00262945	20.3951	TRUE	3.80287e-05
rs2208574	6	136075617	A	G	-0.0784853	0.017543	0.308779	7.68086e-06	7738	ebi-a-GCST90027638	Gut bacterial pathway abundance (PYRIDNUCSYN.PWY..NAD.biosynthesis.I..from.aspartate.)	0.00262949	20.3954	TRUE	1.72097e-05
rs4451355	9	9471965	T	A	0.0754375	0.0170426	0.637633	9.58208e-06	7738	ebi-a-GCST90027498	Gut bacterial pathway abundance (P162.PWY..L.glutamate.degradation.V..via.hydroxyglutarate.)	0.00262981	20.3978	TRUE	8.62114e-05
rs4802635	19	50401320	G	A	0.0729186	0.0163449	0.5517	8.14854e-06	7738	ebi-a-GCST90027483	Gut bacterial pathway abundance (HOMOSER.METSYN.PWY..L.methionine.biosynthesis.I)	0.00263014	20.4004	TRUE	0.000231371
rs56385884	2	144710295	G	A	-0.127456	0.0282124	0.0888632	6.25058e-06	7738	ebi-a-GCST90027552	Gut bacterial pathway abundance (PWY.5659..GDP.mannose.biosynthesis)	0.00263061	20.4041	TRUE	1.55745e-05
rs36720	19	16567351	C	T	-0.078686	0.0176808	0.306315	8.57215e-06	7738	ebi-a-GCST90027545	Gut bacterial pathway abundance (PWY.5177..glutaryl.CoA.degradation)	0.00263121	20.4087	TRUE	4.25499e-05
rs73200771	12	88286940	A	G	-0.163263	0.0358564	0.0520806	5.28251e-06	7738	ebi-a-GCST90027450	Gut bacterial pathway abundance (ARO.PWY..chorismate.biosynthesis.I)	0.0026318	20.4133	TRUE	3.84224e-05
rs13010502	2	3524216	T	A	-0.139759	0.0315398	0.927338	9.37109e-06	7738	ebi-a-GCST90027481	Gut bacterial pathway abundance (HISDEG.PWY..L.histidine.degradation.I)	0.0026323	20.4172	TRUE	0.000178691
rs79033343	1	183289020	T	C	-0.137929	0.0304922	0.0748113	6.08499e-06	7738	ebi-a-GCST90027572	Gut bacterial pathway abundance (PWY.6151..S.adenosyl.L.methionine.cycle.I)	0.00263353	20.4268	TRUE	4.60965e-05
rs34436485	12	53018845	G	T	-0.0863431	0.0194084	0.22915	8.63754e-06	7738	ebi-a-GCST90027545	Gut bacterial pathway abundance (PWY.5177..glutaryl.CoA.degradation)	0.00263375	20.4285	TRUE	2.01187e-05
rs10096075	8	62681569	C	G	0.0755231	0.017007	0.361804	8.96644e-06	7738	ebi-a-GCST90027527	Gut bacterial pathway abundance (PWY0.845..superpathway.of.pyridoxal.5..phosphate.biosynthesis.and.salvage)	0.00263401	20.4305	TRUE	2.04654e-05
rs10913647	1	178911816	C	T	-0.155118	0.0344796	0.0581311	6.83235e-06	7738	ebi-a-GCST90027535	Gut bacterial pathway abundance (PWY4FS.7..phosphatidylglycerol.biosynthesis.I..plastidic.)	0.00263483	20.4369	TRUE	1.60392e-05
rs35842518	5	9189414	A	G	0.153256	0.0337637	0.0596521	5.65015e-06	7738	ebi-a-GCST90027628	Gut bacterial pathway abundance (PWY.841..superpathway.of.purine.nucleotides.de.novo.biosynthesis.I)	0.00263499	20.4382	TRUE	3.85829e-05
rs10113323	8	59554706	G	A	0.0795663	0.0179591	0.295397	9.40546e-06	7738	ebi-a-GCST90027797	Gut microbiota abundance (k_Bacteria.p_Firmicutes.c_Clostridia.o_Clostridiales.f_Ruminococcaceae.g_Faecalibacterium.s_Faecalibacterium_prausnitzii)	0.00263535	20.441	TRUE	4.20766e-05
rs10520466	4	182072085	C	T	0.135971	0.0307593	0.077256	9.84782e-06	7738	ebi-a-GCST90027479	Gut bacterial pathway abundance (HEMESYN2.PWY..heme.biosynthesis.II..anaerobic.)	0.00263594	20.4455	TRUE	6.76952e-05
rs76301358	17	47887443	A	G	0.0962915	0.0215321	0.171596	7.74908e-06	7738	ebi-a-GCST90027539	Gut bacterial pathway abundance (PWY.5097..L.lysine.biosynthesis.VI)	0.00263606	20.4465	TRUE	5.50691e-05
rs28635178	3	66026666	A	G	-0.157135	0.0350722	0.0565904	7.45315e-06	7738	ebi-a-GCST90027459	Gut bacterial pathway abundance (DAPLYSINESYN.PWY..L.lysine.biosynthesis.I)	0.00263645	20.4495	TRUE	9.81526e-05
rs919100	4	37092455	A	C	-0.0761891	0.0168886	0.651308	6.44421e-06	7738	ebi-a-GCST90027459	Gut bacterial pathway abundance (DAPLYSINESYN.PWY..L.lysine.biosynthesis.I)	0.0026366	20.4506	TRUE	5.45548e-05
rs4797215	18	5593496	A	G	0.124319	0.0278948	0.0941791	8.32262e-06	7738	ebi-a-GCST90027527	Gut bacterial pathway abundance (PWY0.845..superpathway.of.pyridoxal.5..phosphate.biosynthesis.and.salvage)	0.00263695	20.4534	TRUE	0.000210296
rs2704240	8	97618681	G	T	-0.0726385	0.0161263	0.503827	6.65748e-06	7738	ebi-a-GCST90027485	Gut bacterial pathway abundance (ILEUSYN.PWY..L.isoleucine.biosynthesis.I..from.threonine.)	0.00263802	20.4617	TRUE	2.09637e-05
rs36057901	3	12607208	A	G	-0.159157	0.0359385	0.0551178	9.48462e-06	7738	ebi-a-GCST90027526	Gut bacterial pathway abundance (PWY0.781..aspartate.superpathway)	0.00263846	20.4651	TRUE	7.95999e-05
rs1783596	11	72946020	T	C	0.0730932	0.0161747	0.554655	6.21341e-06	7738	ebi-a-GCST90027529	Gut bacterial pathway abundance (PWY.2941..L.lysine.biosynthesis.II)	0.00263939	20.4724	TRUE	2.97809e-05
rs12656915	5	159323677	G	T	0.13461	0.0302054	0.0791242	8.33221e-06	7738	ebi-a-GCST90027450	Gut bacterial pathway abundance (ARO.PWY..chorismate.biosynthesis.I)	0.00264055	20.4814	TRUE	2.4161e-05
rs12456364	18	71518679	A	G	-0.0726766	0.0164463	0.496351	9.91494e-06	7738	ebi-a-GCST90027666	Gut microbiota abundance (k_Bacteria.p_Bacteroidetes.c_Bacteroidia.o_Bacteroidales.f_Porphyromonadaceae)	0.0026408	20.4833	TRUE	2.23321e-05
rs12463196	19	16728733	T	G	-0.138008	0.0307762	0.0749451	7.31695e-06	7738	ebi-a-GCST90027602	Gut bacterial pathway abundance (PWY.6897..thiamin.salvage.II)	0.00264088	20.484	TRUE	1.98802e-05
rs261316	15	58633820	T	C	-0.0743683	0.0162574	0.605971	4.77529e-06	7738	ebi-a-GCST90027618	Gut bacterial pathway abundance (PWY.724..superpathway.of.L.lysine..L.threonine.and.L.methionine.biosynthesis.II)	0.00264111	20.4857	TRUE	1.22267e-05
rs72987936	18	75120908	A	T	-0.0755081	0.0170631	0.364515	9.6343e-06	7738	ebi-a-GCST90027461	Gut bacterial pathway abundance (DTDPRHAMSYN.PWY..dTDP.L.rhamnose.biosynthesis.I)	0.00264142	20.4882	TRUE	8.53996e-05
rs2686720	3	4215480	A	G	0.0767822	0.0170907	0.338891	7.0351e-06	7738	ebi-a-GCST90027641	Gut bacterial pathway abundance (RIBOSYN2.PWY..flavin.biosynthesis.I..bacteria.and.plants.)	0.0026417	20.4904	TRUE	7.19336e-05
rs5756419	22	37346295	A	T	0.0798299	0.0178543	0.29333	7.77857e-06	7738	ebi-a-GCST90027581	Gut bacterial pathway abundance (PWY.6507..4.deoxy.L.threo.hex.4.enopyranuronate.degradation)	0.00264201	20.4927	TRUE	3.37146e-05
rs61156349	2	6820885	A	T	0.0898115	0.0201328	0.206393	8.15925e-06	7738	ebi-a-GCST90027604	Gut bacterial pathway abundance (PWY.6969..TCA.cycle.V..2.oxoglutarate.ferredoxin.oxidoreductase.)	0.00264237	20.4956	TRUE	2.77859e-05
rs28517505	17	81064203	A	G	0.0784057	0.0175998	0.687092	8.39228e-06	7738	ebi-a-GCST90027682	Gut microbiota abundance (k_Bacteria.p_Proteobacteria.c_Betaproteobacteria.o_Burkholderiales.f_Sutterellaceae)	0.00264336	20.5033	TRUE	2.85674e-05
rs9324123	15	25061795	G	A	0.083808	0.0185794	0.74863	6.45803e-06	7738	ebi-a-GCST90027485	Gut bacterial pathway abundance (ILEUSYN.PWY..L.isoleucine.biosynthesis.I..from.threonine.)	0.00264351	20.5044	TRUE	9.03031e-05
rs1514626	8	132765741	T	C	0.105021	0.0237637	0.139236	9.89874e-06	7738	ebi-a-GCST90027838	Gut microbiota abundance (k_Bacteria.p_Bacteroidetes.c_Bacteroidia.o_Bacteroidales.f_Bacteroidaceae.g_Bacteroides.s_Bacteroides_vulgatus)	0.00264374	20.5061	TRUE	3.27873e-05
rs38127	7	78269375	C	T	0.0760269	0.0168296	0.645907	6.25922e-06	7738	ebi-a-GCST90027450	Gut bacterial pathway abundance (ARO.PWY..chorismate.biosynthesis.I)	0.00264394	20.5078	TRUE	2.52829e-05
rs10267604	7	121973603	C	G	-0.0764351	0.0169762	0.653998	6.71599e-06	7738	ebi-a-GCST90027451	Gut bacterial pathway abundance (ASPASN.PWY..superpathway.of.L.aspartate.and.L.asparagine.biosynthesis)	0.00264406	20.5086	TRUE	1.83814e-05
rs681147	20	33804510	A	T	-0.0949868	0.0214607	0.178339	9.59644e-06	7738	ebi-a-GCST90027614	Gut bacterial pathway abundance (PWY.7219..adenosine.ribonucleotides.de.novo.biosynthesis)	0.00264421	20.5098	TRUE	3.673e-05
rs7072479	10	67016812	C	A	-0.0728056	0.0162802	0.476562	7.74836e-06	7738	ebi-a-GCST90027566	Gut bacterial pathway abundance (PWY.5973..cis.vaccenate.biosynthesis)	0.0026445	20.5121	TRUE	0.000124994
rs3863318	11	117811167	C	A	-0.0733528	0.0164864	0.56509	8.61569e-06	7738	ebi-a-GCST90027666	Gut microbiota abundance (k_Bacteria.p_Bacteroidetes.c_Bacteroidia.o_Bacteroidales.f_Porphyromonadaceae)	0.00264472	20.5138	TRUE	6.60806e-05
rs2666365	3	190827728	T	C	-0.0953908	0.020759	0.176541	4.32454e-06	7738	ebi-a-GCST90027552	Gut bacterial pathway abundance (PWY.5659..GDP.mannose.biosynthesis)	0.00264564	20.521	TRUE	8.57744e-05
rs5752622	22	28113103	G	A	-0.0906364	0.0201528	0.798232	6.87686e-06	7738	ebi-a-GCST90027485	Gut bacterial pathway abundance (ILEUSYN.PWY..L.isoleucine.biosynthesis.I..from.threonine.)	0.00264616	20.525	TRUE	4.20396e-05
rs2903147	20	59606872	A	G	0.0727499	0.0163904	0.498599	9.05566e-06	7738	ebi-a-GCST90027613	Gut bacterial pathway abundance (PWY.7211..superpathway.of.pyrimidine.deoxyribonucleotides.de.novo.biosynthesis)	0.00264625	20.5257	TRUE	5.14424e-05
rs2624881	4	177169430	C	T	0.128454	0.0284322	0.0879416	6.24597e-06	7738	ebi-a-GCST90027540	Gut bacterial pathway abundance (PWY.5100..pyruvate.fermentation.to.acetate.and.lactate.II)	0.00264693	20.531	TRUE	1.48352e-05
rs878453	16	85966163	C	T	0.0752095	0.0169436	0.373889	9.04545e-06	7738	ebi-a-GCST90027628	Gut bacterial pathway abundance (PWY.841..superpathway.of.purine.nucleotides.de.novo.biosynthesis.I)	0.00264831	20.5418	TRUE	0.000182147
rs73200771	12	88286940	A	G	-0.163792	0.035928	0.0520806	5.14209e-06	7738	ebi-a-GCST90027457	Gut bacterial pathway abundance (COMPLETE.ARO.PWY..superpathway.of.aromatic.amino.acid.biosynthesis)	0.00264888	20.5462	TRUE	3.75278e-05
rs2481967	13	28541583	G	T	0.0926418	0.0208963	0.809301	9.27513e-06	7738	ebi-a-GCST90027607	Gut bacterial pathway abundance (PWY.7187..pyrimidine.deoxyribonucleotides.de.novo.biosynthesis.II)	0.00264913	20.5481	TRUE	2.27971e-05
rs115981692	1	216168988	A	G	0.163905	0.036126	0.052016	5.70545e-06	7738	ebi-a-GCST90027592	Gut bacterial pathway abundance (PWY66.422..D.galactose.degradation.V..Leloir.pathway.)	0.00264943	20.5504	TRUE	2.06686e-05
rs7861671	9	82800248	C	G	-0.0956664	0.0215059	0.824424	8.65187e-06	7738	ebi-a-GCST90027630	Gut bacterial pathway abundance (PWY_GLYCOLYSIS.E.D..superpathway.of.glycolysis.and.Entner.Doudoroff)	0.0026495	20.551	TRUE	0.000112717
rs55974538	1	193894993	A	G	-0.11291	0.025371	0.117807	8.57235e-06	7738	ebi-a-GCST90027548	Gut bacterial pathway abundance (PWY.5345..superpathway.of.L.methionine.biosynthesis..by.sulfhydrylation.)	0.0026499	20.5541	TRUE	3.06235e-05
rs12510598	4	135988894	A	G	-0.0815198	0.0180513	0.275054	6.30144e-06	7738	ebi-a-GCST90027510	Gut bacterial pathway abundance (POLYAMSYN.PWY..superpathway.of.polyamine.biosynthesis.I)	0.00265021	20.5565	TRUE	1.72599e-05
rs838736	2	234324232	A	G	0.0730335	0.0165018	0.539543	9.60838e-06	7738	ebi-a-GCST90027570	Gut bacterial pathway abundance (PWY.6125..superpathway.of.guanosine.nucleotides.de.novo.biosynthesis.II)	0.00265027	20.5569	TRUE	3.51351e-05
rs7777432	7	21413179	A	G	0.0763596	0.0170041	0.349483	7.10019e-06	7738	ebi-a-GCST90027459	Gut bacterial pathway abundance (DAPLYSINESYN.PWY..L.lysine.biosynthesis.I)	0.0026512	20.5642	TRUE	1.96856e-05
rs2256820	6	29940106	A	G	0.106214	0.0239315	0.135999	9.07027e-06	7738	ebi-a-GCST90027526	Gut bacterial pathway abundance (PWY0.781..aspartate.superpathway)	0.00265121	20.5643	TRUE	0.000107265
rs166135	5	3194999	A	G	-0.073012	0.0162784	0.463958	7.2845e-06	7738	ebi-a-GCST90027674	Gut microbiota abundance (k_Bacteria.p_Firmicutes.c_Clostridia.o_Clostridiales.f_Lachnospiraceae)	0.00265153	20.5667	TRUE	2.89373e-05
rs4958506	5	151347364	A	G	0.0743958	0.0167606	0.398147	9.04857e-06	7738	ebi-a-GCST90027595	Gut bacterial pathway abundance (PWY.6703..preQ0.biosynthesis)	0.00265253	20.5746	TRUE	3.37836e-05
rs116605191	2	233196154	A	G	0.146581	0.0327952	0.0661051	7.83736e-06	7738	ebi-a-GCST90027501	Gut bacterial pathway abundance (P42.PWY..incomplete.reductive.TCA.cycle)	0.00265288	20.5773	TRUE	4.82083e-05
rs145140903	1	231364626	C	T	-0.115636	0.0261618	0.111675	9.86825e-06	7738	ebi-a-GCST90027461	Gut bacterial pathway abundance (DTDPRHAMSYN.PWY..dTDP.L.rhamnose.biosynthesis.I)	0.00265304	20.5785	TRUE	7.36785e-05
rs62483577	7	122371648	C	A	-0.0768044	0.0172879	0.658251	8.88526e-06	7738	ebi-a-GCST90027533	Gut bacterial pathway abundance (PWY.4242..pantothenate.and.coenzyme.A.biosynthesis.III)	0.002654	20.586	TRUE	3.45299e-05
rs73142368	3	88797386	T	G	-0.0775477	0.0174198	0.328782	8.51981e-06	7738	ebi-a-GCST90027614	Gut bacterial pathway abundance (PWY.7219..adenosine.ribonucleotides.de.novo.biosynthesis)	0.00265424	20.5878	TRUE	3.44506e-05
rs6044532	20	16934650	C	T	-0.073067	0.01654	0.463138	9.98045e-06	7738	ebi-a-GCST90027838	Gut microbiota abundance (k_Bacteria.p_Bacteroidetes.c_Bacteroidia.o_Bacteroidales.f_Bacteroidaceae.g_Bacteroides.s_Bacteroides_vulgatus)	0.00265488	20.5929	TRUE	0.000211988
rs1451459	2	53088412	A	G	0.0838938	0.0187222	0.252245	7.43053e-06	7738	ebi-a-GCST90027455	Gut bacterial pathway abundance (COBALSYN.PWY..adenosylcobalamin.salvage.from.cobinamide.I)	0.00265504	20.5941	TRUE	2.05311e-05
rs7794348	7	138966254	A	G	0.160069	0.0354861	0.0548254	6.45952e-06	7738	ebi-a-GCST90027750	Gut microbiota abundance (k_Bacteria.p_Firmicutes)	0.00265545	20.5973	TRUE	6.88368e-05
rs12707570	7	82837298	C	A	-0.0728993	0.0162424	0.512255	7.18224e-06	7738	ebi-a-GCST90027450	Gut bacterial pathway abundance (ARO.PWY..chorismate.biosynthesis.I)	0.00265556	20.5981	TRUE	0.000101427
rs1750832	1	7586904	T	C	-0.0728943	0.0163097	0.499391	7.84459e-06	7738	ebi-a-GCST90027555	Gut bacterial pathway abundance (PWY.5686..UMP.biosynthesis)	0.00265679	20.6076	TRUE	3.41897e-05
rs12442423	15	93939999	C	A	-0.0975472	0.0220458	0.168002	9.65539e-06	7738	ebi-a-GCST90027548	Gut bacterial pathway abundance (PWY.5345..superpathway.of.L.methionine.biosynthesis..by.sulfhydrylation.)	0.00266009	20.6333	TRUE	5.10241e-05
rs4818783	21	46916737	G	C	-0.111704	0.024511	0.121313	5.18191e-06	7738	ebi-a-GCST90027572	Gut bacterial pathway abundance (PWY.6151..S.adenosyl.L.methionine.cycle.I)	0.00266017	20.6339	TRUE	1.48767e-05
rs6882828	5	82009655	T	G	0.0951708	0.0211272	0.178837	6.64783e-06	7738	ebi-a-GCST90027539	Gut bacterial pathway abundance (PWY.5097..L.lysine.biosynthesis.VI)	0.00266026	20.6347	TRUE	1.81895e-05
rs7812884	8	3581929	A	G	0.134223	0.0296141	0.0802829	5.83176e-06	7738	ebi-a-GCST90027525	Gut bacterial pathway abundance (PWY0.162..superpathway.of.pyrimidine.ribonucleotides.de.novo.biosynthesis)	0.00266049	20.6364	TRUE	7.16627e-05
rs1034938	10	117489198	G	A	-0.0883204	0.0198362	0.218123	8.48809e-06	7738	ebi-a-GCST90027453	Gut bacterial pathway abundance (BRANCHED.CHAIN.AA.SYN.PWY..superpathway.of.branched.amino.acid.biosynthesis)	0.00266068	20.6379	TRUE	5.14163e-05
rs4785220	16	50627378	C	T	0.0782036	0.0172315	0.680021	5.66826e-06	7738	ebi-a-GCST90027614	Gut bacterial pathway abundance (PWY.7219..adenosine.ribonucleotides.de.novo.biosynthesis)	0.00266151	20.6443	TRUE	1.40086e-05
rs17773637	2	103168041	A	T	0.155628	0.0346627	0.0583606	7.12968e-06	7738	ebi-a-GCST90027507	Gut bacterial pathway abundance (PEPTIDOGLYCANSYN.PWY..peptidoglycan.biosynthesis.I..meso.diaminopimelate.containing.)	0.00266201	20.6483	TRUE	0.000340258
rs7906344	10	14168048	A	G	-0.0755594	0.0169008	0.629833	7.79435e-06	7738	ebi-a-GCST90027534	Gut bacterial pathway abundance (PWY.4984..urea.cycle)	0.00266214	20.6492	TRUE	9.81725e-05
rs2072580	12	108955158	A	T	0.0739853	0.0165599	0.417428	7.90497e-06	7738	ebi-a-GCST90027587	Gut bacterial pathway abundance (PWY.6609..adenine.and.adenosine.salvage.III)	0.00266227	20.6503	TRUE	0.000110561
rs10206667	2	197841058	C	T	0.0957624	0.0210858	0.176256	5.58406e-06	7738	ebi-a-GCST90027645	Gut bacterial pathway abundance (THRESYN.PWY..superpathway.of.L.threonine.biosynthesis)	0.00266291	20.6553	TRUE	3.21024e-05
rs10761652	10	64397656	A	G	0.0842213	0.0187175	0.74949	6.80816e-06	7738	ebi-a-GCST90027631	Gut bacterial pathway abundance (PWY_GLYCOLYSIS..glycolysis.I..from.glucose.6.phosphate.)	0.00266357	20.6604	TRUE	2.17415e-05
rs8011841	14	97461817	T	C	-0.0730403	0.0164339	0.483236	8.80988e-06	7738	ebi-a-GCST90027777	Gut microbiota abundance (k_Bacteria.p_Bacteroidetes.c_Bacteroidia.o_Bacteroidales.f_Rikenellaceae.g_Alistipes.s_Alistipes_onderdonkii)	0.00266444	20.6672	TRUE	2.01828e-05
rs12280724	11	116613423	T	G	-0.137533	0.0304651	0.0762468	6.34819e-06	7738	ebi-a-GCST90027540	Gut bacterial pathway abundance (PWY.5100..pyruvate.fermentation.to.acetate.and.lactate.II)	0.00266453	20.6679	TRUE	3.60178e-05
rs952822	2	52851073	A	G	0.0752055	0.016669	0.379853	6.43132e-06	7738	ebi-a-GCST90027668	Gut microbiota abundance (k_Bacteria.p_Bacteroidetes.c_Bacteroidia.o_Bacteroidales.f_Rikenellaceae)	0.00266465	20.6688	TRUE	5.05107e-05
rs12653554	5	118255998	A	T	0.141552	0.031837	0.0716253	8.74239e-06	7738	ebi-a-GCST90027713	Gut microbiota abundance (k_Bacteria.p_Firmicutes.c_Clostridia.o_Clostridiales.f_Lachnospiraceae.g_Roseburia)	0.00266472	20.6694	TRUE	0.000141843
rs993597	3	67794218	G	A	-0.0846073	0.0189502	0.752699	8.01733e-06	7738	ebi-a-GCST90027571	Gut bacterial pathway abundance (PWY.6147..6.hydroxymethyl.dihydropterin.diphosphate.biosynthesis.I)	0.00266497	20.6713	TRUE	2.98055e-05
rs7551751	1	26525855	A	G	0.0744567	0.0164681	0.598166	6.14738e-06	7738	ebi-a-GCST90027556	Gut bacterial pathway abundance (PWY.5695..urate.biosynthesis.inosine.5..phosphate.degradation)	0.00266505	20.6719	TRUE	1.42717e-05
rs2030972	7	16059180	A	G	-0.0743306	0.0163493	0.40627	5.45682e-06	7738	ebi-a-GCST90027530	Gut bacterial pathway abundance (PWY.2942..L.lysine.biosynthesis.III)	0.00266544	20.675	TRUE	1.56043e-05
rs73106151	3	71229328	G	A	-0.152218	0.0335422	0.061284	5.67584e-06	7738	ebi-a-GCST90027713	Gut microbiota abundance (k_Bacteria.p_Firmicutes.c_Clostridia.o_Clostridiales.f_Lachnospiraceae.g_Roseburia)	0.0026659	20.6785	TRUE	1.93819e-05
rs78026425	14	78485536	G	C	0.130845	0.0292559	0.0851163	7.73375e-06	7738	ebi-a-GCST90027743	Gut microbiota abundance (k_Bacteria.p_Proteobacteria.c_Betaproteobacteria.o_Burkholderiales)	0.00266639	20.6823	TRUE	4.96491e-05
rs6416172	11	16995746	T	C	-0.0807092	0.0179392	0.287319	6.8259e-06	7738	ebi-a-GCST90027529	Gut bacterial pathway abundance (PWY.2941..L.lysine.biosynthesis.II)	0.00266769	20.6925	TRUE	7.12672e-05
rs2381195	9	5145887	C	T	0.0731366	0.0162834	0.475705	7.07278e-06	7738	ebi-a-GCST90027583	Gut bacterial pathway abundance (PWY.6545..pyrimidine.deoxyribonucleotides.de.novo.biosynthesis.III)	0.00266817	20.6962	TRUE	5.76761e-05
rs78026425	14	78485536	G	C	0.130889	0.0292566	0.0851163	7.68316e-06	7738	ebi-a-GCST90027657	Gut microbiota abundance (k_Bacteria.p_Proteobacteria.c_Betaproteobacteria)	0.00266818	20.6963	TRUE	4.93646e-05
rs11110734	12	101667816	T	C	0.128847	0.0290875	0.0881286	9.43909e-06	7738	ebi-a-GCST90027566	Gut bacterial pathway abundance (PWY.5973..cis.vaccenate.biosynthesis)	0.00266827	20.6969	TRUE	8.8391e-05
rs2620049	17	71839114	A	G	-0.131349	0.0295233	0.0844744	8.627e-06	7738	ebi-a-GCST90027583	Gut bacterial pathway abundance (PWY.6545..pyrimidine.deoxyribonucleotides.de.novo.biosynthesis.III)	0.00266857	20.6993	TRUE	2.65591e-05
rs8004382	14	21155393	G	A	-0.0730588	0.0161353	0.500582	5.95799e-06	7738	ebi-a-GCST90027595	Gut bacterial pathway abundance (PWY.6703..preQ0.biosynthesis)	0.00266879	20.701	TRUE	1.99256e-05
rs12700304	7	21840496	T	G	0.0843908	0.0187182	0.249884	6.5289e-06	7738	ebi-a-GCST90027497	Gut bacterial pathway abundance (P161.PWY..acetylene.degradation)	0.00266985	20.7093	TRUE	6.82209e-05
rs7595525	2	49254815	C	A	-0.0912273	0.0203954	0.200693	7.71525e-06	7738	ebi-a-GCST90027540	Gut bacterial pathway abundance (PWY.5100..pyruvate.fermentation.to.acetate.and.lactate.II)	0.00267009	20.7111	TRUE	0.00036534
rs11259346	10	14838247	T	C	0.0779607	0.0176125	0.325841	9.58032e-06	7738	ebi-a-GCST90027570	Gut bacterial pathway abundance (PWY.6125..superpathway.of.guanosine.nucleotides.de.novo.biosynthesis.II)	0.00267024	20.7122	TRUE	7.97848e-05
rs1752223	1	81680852	G	C	-0.0976795	0.0219673	0.168276	8.72469e-06	7738	ebi-a-GCST90027460	Gut bacterial pathway abundance (DENOVOPURINE2.PWY..superpathway.of.purine.nucleotides.de.novo.biosynthesis.II)	0.00267078	20.7165	TRUE	3.1415e-05
rs2004833	2	44374984	T	G	0.0767079	0.0170252	0.651762	6.62018e-06	7738	ebi-a-GCST90027682	Gut microbiota abundance (k_Bacteria.p_Proteobacteria.c_Betaproteobacteria.o_Burkholderiales.f_Sutterellaceae)	0.00267101	20.7183	TRUE	1.6005e-05
rs3907130	18	48149013	T	G	-0.0755738	0.0170438	0.372901	9.24656e-06	7738	ebi-a-GCST90027535	Gut bacterial pathway abundance (PWY4FS.7..phosphatidylglycerol.biosynthesis.I..plastidic.)	0.00267117	20.7195	TRUE	2.83991e-05
rs952822	2	52851073	A	G	0.0752991	0.0166714	0.379853	6.28217e-06	7738	ebi-a-GCST90027701	Gut microbiota abundance (k_Bacteria.p_Bacteroidetes.c_Bacteroidia.o_Bacteroidales.f_Rikenellaceae.g_Alistipes)	0.00267128	20.7204	TRUE	4.94901e-05
rs5751677	22	21012505	G	C	-0.0930026	0.0207932	0.190904	7.72183e-06	7738	ebi-a-GCST90027646	Gut bacterial pathway abundance (TRNA.CHARGING.PWY..tRNA.charging)	0.00267199	20.7259	TRUE	5.3233e-05
rs537576	16	5461604	T	C	-0.0870158	0.0196839	0.228849	9.84011e-06	7738	ebi-a-GCST90027484	Gut bacterial pathway abundance (HSERMETANA.PWY..L.methionine.biosynthesis.III)	0.00267248	20.7297	TRUE	6.84678e-05
rs831440	3	71156340	T	C	-0.0864468	0.0192926	0.76665	7.43498e-06	7738	ebi-a-GCST90027701	Gut microbiota abundance (k_Bacteria.p_Bacteroidetes.c_Bacteroidia.o_Bacteroidales.f_Rikenellaceae.g_Alistipes)	0.00267382	20.7402	TRUE	5.08063e-05
rs4895929	6	132458419	T	C	-0.0750869	0.0168552	0.386573	8.39673e-06	7738	ebi-a-GCST90027743	Gut microbiota abundance (k_Bacteria.p_Proteobacteria.c_Betaproteobacteria.o_Burkholderiales)	0.00267395	20.7411	TRUE	0.000177835
rs2180	21	34344279	A	G	-0.0832534	0.0185921	0.261092	7.53841e-06	7738	ebi-a-GCST90027459	Gut bacterial pathway abundance (DAPLYSINESYN.PWY..L.lysine.biosynthesis.I)	0.00267435	20.7442	TRUE	2.67651e-05
rs7377535	4	189064498	A	G	-0.0757541	0.0163952	0.630164	3.82842e-06	7738	ebi-a-GCST90027594	Gut bacterial pathway abundance (PWY.6700..queuosine.biosynthesis)	0.00267488	20.7484	TRUE	1.09146e-05
rs6893565	5	40293299	A	G	0.0927099	0.0206695	0.807166	7.27964e-06	7738	ebi-a-GCST90027641	Gut bacterial pathway abundance (RIBOSYN2.PWY..flavin.biosynthesis.I..bacteria.and.plants.)	0.00267565	20.7543	TRUE	3.45846e-05
rs72770359	1	247361318	A	G	0.119653	0.0268999	0.104329	8.66323e-06	7738	ebi-a-GCST90027460	Gut bacterial pathway abundance (DENOVOPURINE2.PWY..superpathway.of.purine.nucleotides.de.novo.biosynthesis.II)	0.00267566	20.7544	TRUE	2.02313e-05
rs17674109	5	31106256	A	G	0.073469	0.0164057	0.45379	7.52523e-06	7738	ebi-a-GCST90027507	Gut bacterial pathway abundance (PEPTIDOGLYCANSYN.PWY..peptidoglycan.biosynthesis.I..meso.diaminopimelate.containing.)	0.00267579	20.7555	TRUE	5.14643e-05
rs1452438	15	87379693	G	A	-0.0811965	0.0179508	0.716886	6.08892e-06	7738	ebi-a-GCST90027793	Gut microbiota abundance (k_Bacteria.p_Firmicutes.c_Clostridia.o_Clostridiales.f_Eubacteriaceae.g_Eubacterium.s_Eubacterium_rectale)	0.00267618	20.7585	TRUE	1.94152e-05
rs62335789	4	181871524	C	G	-0.0977054	0.021882	0.168684	8.00276e-06	7738	ebi-a-GCST90027446	Gut bacterial pathway abundance (ANAEROFRUCAT.PWY..homolactic.fermentation)	0.00267736	20.7677	TRUE	7.94393e-05
rs61881300	11	35847569	T	C	-0.0998828	0.0223981	0.159687	8.21788e-06	7738	ebi-a-GCST90027701	Gut microbiota abundance (k_Bacteria.p_Bacteroidetes.c_Bacteroidia.o_Bacteroidales.f_Rikenellaceae.g_Alistipes)	0.00267745	20.7684	TRUE	5.14882e-05
rs62271914	3	135023888	A	G	-0.0740607	0.0162991	0.42331	5.52357e-06	7738	ebi-a-GCST90027447	Gut bacterial pathway abundance (ANAGLYCOLYSIS.PWY..glycolysis.III..from.glucose.)	0.00267798	20.7724	TRUE	1.613e-05
rs805719	10	105805310	A	G	-0.0969086	0.0219057	0.827742	9.69371e-06	7738	ebi-a-GCST90027539	Gut bacterial pathway abundance (PWY.5097..L.lysine.biosynthesis.VI)	0.00267811	20.7735	TRUE	2.32429e-05
rs10499452	7	14594932	G	A	-0.154288	0.0342147	0.0598447	6.50085e-06	7738	ebi-a-GCST90027631	Gut bacterial pathway abundance (PWY_GLYCOLYSIS..glycolysis.I..from.glucose.6.phosphate.)	0.00267867	20.7779	TRUE	2.88068e-05
rs4374638	4	12427589	C	T	0.0768675	0.0173682	0.652683	9.61059e-06	7738	ebi-a-GCST90027602	Gut bacterial pathway abundance (PWY.6897..thiamin.salvage.II)	0.00267882	20.779	TRUE	3.50156e-05
rs9947104	18	56934358	G	A	-0.0795727	0.017523	0.303897	5.5977e-06	7738	ebi-a-GCST90027446	Gut bacterial pathway abundance (ANAEROFRUCAT.PWY..homolactic.fermentation)	0.00267891	20.7797	TRUE	3.70763e-05
rs2112412	5	92131316	C	T	-0.0979145	0.021794	0.832064	7.03137e-06	7738	ebi-a-GCST90027535	Gut bacterial pathway abundance (PWY4FS.7..phosphatidylglycerol.biosynthesis.I..plastidic.)	0.00267932	20.7829	TRUE	3.83909e-05
rs10097925	8	113227264	G	A	0.127694	0.0280562	0.0903157	5.32991e-06	7738	ebi-a-GCST90027546	Gut bacterial pathway abundance (PWY.5188..tetrapyrrole.biosynthesis.I..from.glutamate.)	0.00267932	20.7829	TRUE	5.77945e-05
rs36720	19	16567351	C	T	-0.0794064	0.0176958	0.306358	7.21274e-06	7738	ebi-a-GCST90027797	Gut microbiota abundance (k_Bacteria.p_Firmicutes.c_Clostridia.o_Clostridiales.f_Ruminococcaceae.g_Faecalibacterium.s_Faecalibacterium_prausnitzii)	0.00267982	20.7868	TRUE	3.64864e-05
rs79214669	4	180216318	T	G	-0.165555	0.0369058	0.0515445	7.26139e-06	7738	ebi-a-GCST90027631	Gut bacterial pathway abundance (PWY_GLYCOLYSIS..glycolysis.I..from.glucose.6.phosphate.)	0.00267987	20.7872	TRUE	2.46518e-05
rs13162740	5	147068658	A	G	0.109993	0.0241692	0.126842	5.33974e-06	7738	ebi-a-GCST90027628	Gut bacterial pathway abundance (PWY.841..superpathway.of.purine.nucleotides.de.novo.biosynthesis.I)	0.00267988	20.7873	TRUE	6.96147e-05
rs1009644	19	45560373	C	T	-0.0744787	0.0165694	0.591879	6.95841e-06	7738	ebi-a-GCST90027518	Gut bacterial pathway abundance (PWY0.1297..superpathway.of.purine.deoxyribonucleosides.degradation)	0.00267988	20.7873	TRUE	5.08025e-05
rs7012282	8	17620546	C	G	-0.108652	0.0237076	0.130547	4.58311e-06	7738	ebi-a-GCST90027568	Gut bacterial pathway abundance (PWY.6121..5.aminoimidazole.ribonucleotide.biosynthesis.I)	0.0026799	20.7874	TRUE	5.96004e-05
rs2146481	10	11200873	A	T	-0.128056	0.0288416	0.0897767	8.99725e-06	7738	ebi-a-GCST90027503	Gut bacterial pathway abundance (P461.PWY..hexitol.fermentation.to.lactate..formate..ethanol.and.acetate)	0.00268004	20.7885	TRUE	0.000163267
rs7448801	5	144602187	C	T	-0.0739431	0.0163415	0.42991	6.04296e-06	7738	ebi-a-GCST90027647	Gut bacterial pathway abundance (TRPSYN.PWY..L.tryptophan.biosynthesis)	0.00268007	20.7887	TRUE	4.2178e-05
rs72690382	14	24331342	G	T	-0.11284	0.0249271	0.11954	5.98798e-06	7738	ebi-a-GCST90027482	Gut bacterial pathway abundance (HISTSYN.PWY..L.histidine.biosynthesis)	0.00268027	20.7903	TRUE	6.00568e-05
rs35804940	4	157148271	A	C	-0.0787518	0.0176222	0.315925	7.86285e-06	7738	ebi-a-GCST90027649	Gut bacterial pathway abundance (UDPNAGSYN.PWY..UDP.N.acetyl.D.glucosamine.biosynthesis.I)	0.00268064	20.7932	TRUE	2.87257e-05
rs831440	3	71156340	T	C	-0.0865621	0.0192898	0.76665	7.20809e-06	7738	ebi-a-GCST90027668	Gut microbiota abundance (k_Bacteria.p_Bacteroidetes.c_Bacteroidia.o_Bacteroidales.f_Rikenellaceae)	0.00268096	20.7957	TRUE	4.94408e-05
rs57070158	13	29048828	C	A	-0.112351	0.0249714	0.120797	6.82197e-06	7738	ebi-a-GCST90027713	Gut microbiota abundance (k_Bacteria.p_Firmicutes.c_Clostridia.o_Clostridiales.f_Lachnospiraceae.g_Roseburia)	0.0026812	20.7975	TRUE	1.62729e-05
rs77715803	14	37075839	A	G	-0.102709	0.0228548	0.149407	6.98972e-06	7738	ebi-a-GCST90027778	Gut microbiota abundance (k_Bacteria.p_Bacteroidetes.c_Bacteroidia.o_Bacteroidales.f_Rikenellaceae.g_Alistipes.s_Alistipes_putredinis)	0.00268127	20.798	TRUE	4.99374e-05
rs28712495	7	77195455	A	G	0.104282	0.0233612	0.144073	8.04804e-06	7738	ebi-a-GCST90027502	Gut bacterial pathway abundance (P441.PWY..superpathway.of.N.acetylneuraminate.degradation)	0.00268206	20.8042	TRUE	1.82249e-05
rs2236547	9	214864	T	C	0.0949108	0.0213119	0.182002	8.45162e-06	7738	ebi-a-GCST90027666	Gut microbiota abundance (k_Bacteria.p_Bacteroidetes.c_Bacteroidia.o_Bacteroidales.f_Porphyromonadaceae)	0.00268219	20.8052	TRUE	0.000122707
rs67560429	5	179636575	G	A	0.0776668	0.017482	0.333713	8.88485e-06	7738	ebi-a-GCST90027541	Gut bacterial pathway abundance (PWY.5101..L.isoleucine.biosynthesis.II)	0.00268247	20.8074	TRUE	2.03273e-05
rs6669249	1	95531373	C	A	-0.0853442	0.0186355	0.756591	4.65758e-06	7738	ebi-a-GCST90027517	Gut bacterial pathway abundance (PWY0.1296..purine.ribonucleosides.degradation)	0.00268272	20.8094	TRUE	4.69953e-05
rs6830068	4	73711914	T	G	0.08881	0.0199277	0.217332	8.32664e-06	7738	ebi-a-GCST90027719	Gut microbiota abundance (k_Bacteria.p_Firmicutes.c_Clostridia.o_Clostridiales.f_Ruminococcaceae.g_Subdoligranulum)	0.00268321	20.8132	TRUE	0.00010157
rs12623606	2	6760635	G	A	-0.0734709	0.0162693	0.53817	6.30391e-06	7738	ebi-a-GCST90027578	Gut bacterial pathway abundance (PWY.6317..galactose.degradation.I..Leloir.pathway.)	0.00268326	20.8135	TRUE	2.05922e-05
rs2910964	5	52350521	A	G	0.0750064	0.0164125	0.392802	4.87517e-06	7738	ebi-a-GCST90027625	Gut bacterial pathway abundance (PWY.7400..L.arginine.biosynthesis.IV..archaebacteria.)	0.00268368	20.8168	TRUE	2.48086e-05
rs13129779	4	169726027	T	C	0.0732744	0.0164733	0.491405	8.66443e-06	7738	ebi-a-GCST90027480	Gut bacterial pathway abundance (HEXITOLDEGSUPER.PWY..superpathway.of.hexitol.degradation..bacteria.)	0.00268378	20.8176	TRUE	4.11057e-05
rs6873153	5	25463696	T	C	-0.0897738	0.0198525	0.211044	6.12506e-06	7738	ebi-a-GCST90027539	Gut bacterial pathway abundance (PWY.5097..L.lysine.biosynthesis.VI)	0.00268383	20.818	TRUE	1.97668e-05
rs14151	21	45406095	G	C	-0.0901329	0.0202703	0.208824	8.72569e-06	7738	ebi-a-GCST90027644	Gut bacterial pathway abundance (SULFATE.CYS.PWY..superpathway.of.sulfate.assimilation.and.cysteine.biosynthesis)	0.00268442	20.8226	TRUE	0.000108287
rs1972017	12	76140050	T	C	-0.0737584	0.0163315	0.443571	6.29173e-06	7738	ebi-a-GCST90027641	Gut bacterial pathway abundance (RIBOSYN2.PWY..flavin.biosynthesis.I..bacteria.and.plants.)	0.0026855	20.831	TRUE	6.21433e-05
rs147398141	3	195736155	T	C	-0.151811	0.0338679	0.0621243	7.37955e-06	7738	ebi-a-GCST90027505	Gut bacterial pathway abundance (PANTOSYN.PWY..pantothenate.and.coenzyme.A.biosynthesis.I)	0.00268561	20.8318	TRUE	1.65784e-05
rs6883971	5	171336723	A	G	-0.0732918	0.0161665	0.500646	5.79963e-06	7738	ebi-a-GCST90027482	Gut bacterial pathway abundance (HISTSYN.PWY..L.histidine.biosynthesis)	0.00268584	20.8336	TRUE	6.55354e-05
rs3797252	5	53500614	C	T	-0.0794419	0.0174202	0.307103	5.10705e-06	7738	ebi-a-GCST90027450	Gut bacterial pathway abundance (ARO.PWY..chorismate.biosynthesis.I)	0.00268585	20.8337	TRUE	1.75965e-05
rs11626206	14	49579736	T	C	0.078505	0.0173616	0.679116	6.13253e-06	7738	ebi-a-GCST90027616	Gut bacterial pathway abundance (PWY.7234..inosine.5..phosphate.biosynthesis.III)	0.00268607	20.8354	TRUE	5.14896e-05
rs713716	22	46871094	A	G	-0.0844048	0.0186883	0.252325	6.28854e-06	7738	ebi-a-GCST90027657	Gut microbiota abundance (k_Bacteria.p_Proteobacteria.c_Betaproteobacteria)	0.00268805	20.8508	TRUE	0.000231695
rs10175334	2	242010295	T	C	0.088225	0.0197872	0.221996	8.24594e-06	7738	ebi-a-GCST90027640	Gut bacterial pathway abundance (RHAMCAT.PWY..L.rhamnose.degradation.I)	0.00268869	20.8558	TRUE	0.000105248
rs17185203	12	68821543	A	C	-0.0819107	0.0182028	0.277257	6.79892e-06	7738	ebi-a-GCST90027519	Gut bacterial pathway abundance (PWY0.1298..superpathway.of.pyrimidine.deoxyribonucleosides.degradation)	0.00268892	20.8576	TRUE	1.92923e-05
rs9990334	3	63498546	A	G	0.0741908	0.0167253	0.424436	9.17128e-06	7738	ebi-a-GCST90027446	Gut bacterial pathway abundance (ANAEROFRUCAT.PWY..homolactic.fermentation)	0.00268928	20.8604	TRUE	0.000168977
rs713716	22	46871094	A	G	-0.0844243	0.0186878	0.252325	6.25432e-06	7738	ebi-a-GCST90027743	Gut microbiota abundance (k_Bacteria.p_Proteobacteria.c_Betaproteobacteria.o_Burkholderiales)	0.00268929	20.8605	TRUE	0.000230681
rs874372	10	98247143	G	C	0.112555	0.0250319	0.879288	6.90924e-06	7738	ebi-a-GCST90027778	Gut microbiota abundance (k_Bacteria.p_Bacteroidetes.c_Bacteroidia.o_Bacteroidales.f_Rikenellaceae.g_Alistipes.s_Alistipes_putredinis)	0.00268931	20.8606	TRUE	2.60226e-05
rs11653407	17	11268740	T	A	0.0860567	0.0190634	0.23847	6.35448e-06	7738	ebi-a-GCST90027505	Gut bacterial pathway abundance (PANTOSYN.PWY..pantothenate.and.coenzyme.A.biosynthesis.I)	0.0026898	20.8644	TRUE	2.97973e-05
rs2039970	13	60910291	T	C	0.0761333	0.0170182	0.633698	7.69006e-06	7738	ebi-a-GCST90027566	Gut bacterial pathway abundance (PWY.5973..cis.vaccenate.biosynthesis)	0.00269092	20.8731	TRUE	7.24e-05
rs123043	4	16823900	A	C	-0.0768331	0.0173477	0.648591	9.46629e-06	7738	ebi-a-GCST90027802	Gut microbiota abundance (k_Bacteria.p_Firmicutes.c_Clostridia.o_Clostridiales.f_Ruminococcaceae.g_Subdoligranulum.s_Subdoligranulum_unclassified)	0.00269098	20.8736	TRUE	3.12214e-05
rs12868026	13	55103187	A	G	0.16246	0.0356943	0.0538899	5.32819e-06	7738	ebi-a-GCST90027598	Gut bacterial pathway abundance (PWY.6737..starch.degradation.V)	0.00269136	20.8766	TRUE	6.34119e-05
rs2869014	20	38118302	A	G	-0.120324	0.0262563	0.103713	4.59113e-06	7738	ebi-a-GCST90027484	Gut bacterial pathway abundance (HSERMETANA.PWY..L.methionine.biosynthesis.III)	0.00269163	20.8786	TRUE	1.31947e-05
rs12000184	9	33857365	A	G	-0.0857915	0.019235	0.240929	8.18898e-06	7738	ebi-a-GCST90027508	Gut bacterial pathway abundance (PHOSLIPSYN.PWY..superpathway.of.phospholipid.biosynthesis.I..bacteria.)	0.00269209	20.8822	TRUE	3.38621e-05
rs2282015	10	125222037	G	T	-0.0755993	0.0169527	0.379771	8.21845e-06	7738	ebi-a-GCST90027498	Gut bacterial pathway abundance (P162.PWY..L.glutamate.degradation.V..via.hydroxyglutarate.)	0.0026924	20.8846	TRUE	3.52571e-05
rs9974959	21	19539833	G	A	0.0758587	0.0168922	0.626736	7.09708e-06	7738	ebi-a-GCST90027450	Gut bacterial pathway abundance (ARO.PWY..chorismate.biosynthesis.I)	0.00269241	20.8847	TRUE	8.50965e-05
rs9865200	3	4595660	G	C	0.092737	0.0209477	0.805664	9.55147e-06	7738	ebi-a-GCST90027479	Gut bacterial pathway abundance (HEMESYN2.PWY..heme.biosynthesis.II..anaerobic.)	0.00269304	20.8896	TRUE	8.93563e-05
rs1362957	3	173961129	A	G	0.0888731	0.0198878	0.218086	7.86828e-06	7738	ebi-a-GCST90027535	Gut bacterial pathway abundance (PWY4FS.7..phosphatidylglycerol.biosynthesis.I..plastidic.)	0.00269375	20.8951	TRUE	0.00012909
rs123043	4	16823900	A	C	-0.0768737	0.0173449	0.648591	9.3334e-06	7738	ebi-a-GCST90027719	Gut microbiota abundance (k_Bacteria.p_Firmicutes.c_Clostridia.o_Clostridiales.f_Ruminococcaceae.g_Subdoligranulum)	0.00269382	20.8957	TRUE	3.0822e-05
rs1827616	5	18235176	C	T	0.07341	0.0161052	0.507147	5.16048e-06	7738	ebi-a-GCST90027470	Gut bacterial pathway abundance (GALACTUROCAT.PWY..D.galacturonate.degradation.I)	0.00269396	20.8968	TRUE	1.94679e-05
rs13396356	2	44120182	T	A	0.150242	0.0339083	0.0637442	9.38642e-06	7738	ebi-a-GCST90027586	Gut bacterial pathway abundance (PWY.6608..guanosine.nucleotides.degradation.III)	0.00269431	20.8995	TRUE	5.50119e-05
rs11745387	5	151059231	A	G	-0.0763394	0.0169546	0.363027	6.7129e-06	7738	ebi-a-GCST90027649	Gut bacterial pathway abundance (UDPNAGSYN.PWY..UDP.N.acetyl.D.glucosamine.biosynthesis.I)	0.00269518	20.9062	TRUE	0.000110948
rs2596115	14	81124514	G	A	0.0912775	0.0204376	0.797058	7.96379e-06	7738	ebi-a-GCST90027541	Gut bacterial pathway abundance (PWY.5101..L.isoleucine.biosynthesis.II)	0.00269538	20.9078	TRUE	5.08627e-05
rs10504039	8	40937651	C	T	-0.101677	0.0226642	0.15413	7.2497e-06	7738	ebi-a-GCST90027516	Gut bacterial pathway abundance (PWY0.1261..anhydromuropeptides.recycling)	0.00269567	20.91	TRUE	3.04134e-05
rs7186220	16	54053795	A	G	0.0932665	0.0208733	0.191862	7.88715e-06	7738	ebi-a-GCST90027527	Gut bacterial pathway abundance (PWY0.845..superpathway.of.pyridoxal.5..phosphate.biosynthesis.and.salvage)	0.00269747	20.924	TRUE	2.52735e-05
rs55724545	3	65666769	C	G	-0.0854652	0.0191625	0.244364	8.19521e-06	7738	ebi-a-GCST90027611	Gut bacterial pathway abundance (PWY.7199..pyrimidine.deoxyribonucleosides.salvage)	0.00269748	20.9242	TRUE	7.11554e-05
rs11668451	19	56821673	G	A	-0.127508	0.0282562	0.0913128	6.40546e-06	7738	ebi-a-GCST90027556	Gut bacterial pathway abundance (PWY.5695..urate.biosynthesis.inosine.5..phosphate.degradation)	0.00269806	20.9286	TRUE	5.73914e-05
rs6771585	3	11766199	T	C	-0.0828843	0.0186237	0.268426	8.56841e-06	7738	ebi-a-GCST90027545	Gut bacterial pathway abundance (PWY.5177..glutaryl.CoA.degradation)	0.0026981	20.9289	TRUE	6.65022e-05
rs4777110	15	69383785	T	C	-0.0744398	0.0163769	0.580713	5.48302e-06	7738	ebi-a-GCST90027595	Gut bacterial pathway abundance (PWY.6703..preQ0.biosynthesis)	0.00269844	20.9316	TRUE	2.79472e-05
rs11630219	15	28041307	G	C	-0.0748087	0.0165619	0.405623	6.2748e-06	7738	ebi-a-GCST90027531	Gut bacterial pathway abundance (PWY.3001..superpathway.of.L.isoleucine.biosynthesis.I)	0.00269848	20.9319	TRUE	7.82751e-05
rs4802635	19	50401320	G	A	0.0738678	0.0164053	0.551957	6.70996e-06	7738	ebi-a-GCST90027526	Gut bacterial pathway abundance (PWY0.781..aspartate.superpathway)	0.00269877	20.9342	TRUE	0.000197763
rs4404502	4	165155829	C	T	-0.088455	0.0194007	0.22155	5.13074e-06	7738	ebi-a-GCST90027645	Gut bacterial pathway abundance (THRESYN.PWY..superpathway.of.L.threonine.biosynthesis)	0.00269884	20.9347	TRUE	5.25137e-05
rs2449527	8	98755721	A	G	0.0850013	0.0189826	0.248582	7.54015e-06	7738	ebi-a-GCST90027793	Gut microbiota abundance (k_Bacteria.p_Firmicutes.c_Clostridia.o_Clostridiales.f_Eubacteriaceae.g_Eubacterium.s_Eubacterium_rectale)	0.00269918	20.9374	TRUE	1.80767e-05
rs7848585	9	79670604	G	A	0.121487	0.0273197	0.101813	8.71405e-06	7738	ebi-a-GCST90027457	Gut bacterial pathway abundance (COMPLETE.ARO.PWY..superpathway.of.aromatic.amino.acid.biosynthesis)	0.00269935	20.9387	TRUE	1.92945e-05
rs111831915	5	21335901	A	G	0.127343	0.0287575	0.091669	9.5043e-06	7738	ebi-a-GCST90027542	Gut bacterial pathway abundance (PWY.5104..L.isoleucine.biosynthesis.IV)	0.00270052	20.9478	TRUE	2.3351e-05
rs8052034	16	51493448	A	G	0.0740262	0.0163168	0.559625	5.7115e-06	7738	ebi-a-GCST90027450	Gut bacterial pathway abundance (ARO.PWY..chorismate.biosynthesis.I)	0.00270098	20.9513	TRUE	1.90941e-05
rs7794348	7	138966254	A	G	0.161442	0.0354367	0.0548254	5.21867e-06	7738	ebi-a-GCST90027654	Gut microbiota abundance (k_Bacteria.p_Firmicutes.c_Clostridia)	0.0027012	20.9531	TRUE	5.73295e-05
rs10469756	2	202580268	C	T	-0.141194	0.0313189	0.926907	6.53627e-06	7738	ebi-a-GCST90027638	Gut bacterial pathway abundance (PYRIDNUCSYN.PWY..NAD.biosynthesis.I..from.aspartate.)	0.00270131	20.9539	TRUE	0.00010278
rs8054687	16	74806368	G	C	0.0763275	0.0166932	0.634746	4.82225e-06	7738	ebi-a-GCST90027539	Gut bacterial pathway abundance (PWY.5097..L.lysine.biosynthesis.VI)	0.00270139	20.9545	TRUE	2.84674e-05
rs2698174	18	68746110	A	G	0.162424	0.0362775	0.945871	7.56049e-06	7738	ebi-a-GCST90027476	Gut bacterial pathway abundance (GLYCOGENSYNTH.PWY..glycogen.biosynthesis.I..from.ADP.D.Glucose.)	0.00270142	20.9548	TRUE	2.72629e-05
rs7794348	7	138966254	A	G	0.161458	0.0354367	0.0548254	5.20811e-06	7738	ebi-a-GCST90027740	Gut microbiota abundance (k_Bacteria.p_Firmicutes.c_Clostridia.o_Clostridiales)	0.00270174	20.9573	TRUE	5.72239e-05
rs3812328	7	29517436	A	G	-0.0772099	0.017091	0.347247	6.25489e-06	7738	ebi-a-GCST90027540	Gut bacterial pathway abundance (PWY.5100..pyruvate.fermentation.to.acetate.and.lactate.II)	0.00270249	20.9631	TRUE	1.7839e-05
rs6489044	12	126554565	C	T	-0.077538	0.0171743	0.658809	6.33841e-06	7738	ebi-a-GCST90027778	Gut microbiota abundance (k_Bacteria.p_Bacteroidetes.c_Bacteroidia.o_Bacteroidales.f_Rikenellaceae.g_Alistipes.s_Alistipes_putredinis)	0.00270281	20.9656	TRUE	3.81046e-05
rs72703328	4	168405738	T	G	0.107112	0.0238943	0.136402	7.36818e-06	7738	ebi-a-GCST90027618	Gut bacterial pathway abundance (PWY.724..superpathway.of.L.lysine..L.threonine.and.L.methionine.biosynthesis.II)	0.00270295	20.9667	TRUE	0.000118078
rs2461882	10	72537151	C	T	-0.124633	0.0274876	0.0962862	5.78336e-06	7738	ebi-a-GCST90027602	Gut bacterial pathway abundance (PWY.6897..thiamin.salvage.II)	0.00270328	20.9693	TRUE	4.38011e-05
rs36054004	5	8128982	A	T	0.0829794	0.0185245	0.268377	7.48376e-06	7738	ebi-a-GCST90027535	Gut bacterial pathway abundance (PWY4FS.7..phosphatidylglycerol.biosynthesis.I..plastidic.)	0.00270398	20.9747	TRUE	7.50358e-05
rs802718	6	128289511	A	G	0.128723	0.0286956	0.91036	7.2639e-06	7738	ebi-a-GCST90027604	Gut bacterial pathway abundance (PWY.6969..TCA.cycle.V..2.oxoglutarate.ferredoxin.oxidoreductase.)	0.00270432	20.9773	TRUE	2.14775e-05
rs840787	2	65775890	G	C	-0.076066	0.0167144	0.372348	5.34134e-06	7738	ebi-a-GCST90027716	Gut microbiota abundance (k_Bacteria.p_Firmicutes.c_Clostridia.o_Clostridiales.f_Ruminococcaceae.g_Faecalibacterium)	0.00270445	20.9784	TRUE	1.36448e-05
rs17601633	17	59554377	G	A	-0.0766053	0.0167355	0.360364	4.70782e-06	7738	ebi-a-GCST90027507	Gut bacterial pathway abundance (PEPTIDOGLYCANSYN.PWY..peptidoglycan.biosynthesis.I..meso.diaminopimelate.containing.)	0.00270534	20.9853	TRUE	1.93098e-05
rs35108480	5	174248861	C	G	0.0804747	0.0181741	0.297202	9.51108e-06	7738	ebi-a-GCST90027518	Gut bacterial pathway abundance (PWY0.1297..superpathway.of.purine.deoxyribonucleosides.degradation)	0.0027054	20.9857	TRUE	3.06428e-05
rs2464826	7	79490250	A	C	0.121929	0.0273773	0.101255	8.44267e-06	7738	ebi-a-GCST90027638	Gut bacterial pathway abundance (PYRIDNUCSYN.PWY..NAD.biosynthesis.I..from.aspartate.)	0.00270581	20.9889	TRUE	6.12805e-05
rs1690328	15	57884181	C	T	-0.0832316	0.0185034	0.733708	6.85409e-06	7738	ebi-a-GCST90027498	Gut bacterial pathway abundance (P162.PWY..L.glutamate.degradation.V..via.hydroxyglutarate.)	0.002707	20.9982	TRUE	3.25512e-05
rs117176738	11	72339729	G	A	-0.160576	0.0358702	0.0555993	7.5849e-06	7738	ebi-a-GCST90027609	Gut bacterial pathway abundance (PWY.7197..pyrimidine.deoxyribonucleotide.phosphorylation)	0.0027078	21.0044	TRUE	2.27583e-05
rs61881300	11	35847569	T	C	-0.100451	0.022395	0.159687	7.27679e-06	7738	ebi-a-GCST90027668	Gut microbiota abundance (k_Bacteria.p_Bacteroidetes.c_Bacteroidia.o_Bacteroidales.f_Rikenellaceae)	0.002708	21.006	TRUE	4.62643e-05
rs2582975	2	104582286	A	T	0.13136	0.0289197	0.0858736	5.56634e-06	7738	ebi-a-GCST90027524	Gut bacterial pathway abundance (PWY0.1586..peptidoglycan.maturation..meso.diaminopimelate.containing.)	0.00270908	21.0144	TRUE	1.74118e-05
rs12417998	11	134409652	A	G	-0.129639	0.0288032	0.088461	6.76799e-06	7738	ebi-a-GCST90027506	Gut bacterial pathway abundance (PENTOSE.P.PWY..pentose.phosphate.pathway)	0.00271037	21.0244	TRUE	1.68036e-05
rs3131899	9	97025979	T	C	0.0763958	0.01724	0.366633	9.36569e-06	7738	ebi-a-GCST90027534	Gut bacterial pathway abundance (PWY.4984..urea.cycle)	0.00271054	21.0257	TRUE	2.38488e-05
rs11748902	5	167709235	G	C	0.166533	0.0370843	0.0515241	7.10052e-06	7738	ebi-a-GCST90027713	Gut microbiota abundance (k_Bacteria.p_Firmicutes.c_Clostridia.o_Clostridiales.f_Lachnospiraceae.g_Roseburia)	0.00271061	21.0263	TRUE	2.07365e-05
rs327229	8	26462161	C	T	-0.128276	0.0287814	0.909395	8.31515e-06	7738	ebi-a-GCST90027613	Gut bacterial pathway abundance (PWY.7211..superpathway.of.pyrimidine.deoxyribonucleotides.de.novo.biosynthesis)	0.0027116	21.034	TRUE	0.000119302
rs111866871	2	207610744	G	A	-0.117675	0.0253206	0.110014	3.36132e-06	7738	ebi-a-GCST90027553	Gut bacterial pathway abundance (PWY.5667..CDP.diacylglycerol.biosynthesis.I)	0.00271162	21.0342	TRUE	5.69094e-05
rs35057980	10	120913458	A	G	0.077698	0.0172182	0.340588	6.40531e-06	7738	ebi-a-GCST90027646	Gut bacterial pathway abundance (TRNA.CHARGING.PWY..tRNA.charging)	0.00271166	21.0345	TRUE	0.000102488
rs7660775	4	114611948	C	A	0.11056	0.0246844	0.12708	7.50188e-06	7738	ebi-a-GCST90027777	Gut microbiota abundance (k_Bacteria.p_Bacteroidetes.c_Bacteroidia.o_Bacteroidales.f_Rikenellaceae.g_Alistipes.s_Alistipes_onderdonkii)	0.00271193	21.0365	TRUE	2.75932e-05
rs143528380	4	100462085	T	C	-0.166716	0.0370242	0.0514353	6.70363e-06	7738	ebi-a-GCST90027778	Gut microbiota abundance (k_Bacteria.p_Bacteroidetes.c_Bacteroidia.o_Bacteroidales.f_Rikenellaceae.g_Alistipes.s_Alistipes_putredinis)	0.00271214	21.0382	TRUE	2.63134e-05
rs1887496	14	33859612	G	A	-0.0749804	0.0163068	0.406246	4.26363e-06	7738	ebi-a-GCST90027542	Gut bacterial pathway abundance (PWY.5104..L.isoleucine.biosynthesis.IV)	0.0027122	21.0386	TRUE	2.44445e-05
rs4278144	8	62697207	C	A	0.0771407	0.0172751	0.351387	7.9908e-06	7738	ebi-a-GCST90027693	Gut microbiota abundance (k_Bacteria.p_Bacteroidetes.c_Bacteroidia.o_Bacteroidales.f_Bacteroidaceae.g_Bacteroides)	0.00271249	21.0409	TRUE	1.82978e-05
rs1942648	7	15776571	T	C	0.154234	0.0343015	0.0606979	6.91083e-06	7738	ebi-a-GCST90027707	Gut microbiota abundance (k_Bacteria.p_Firmicutes.c_Clostridia.o_Clostridiales.f_Eubacteriaceae.g_Eubacterium)	0.0027125	21.0409	TRUE	2.12478e-05
rs2650470	5	83601736	G	A	0.0739823	0.0166039	0.45345	8.36084e-06	7738	ebi-a-GCST90027447	Gut bacterial pathway abundance (ANAGLYCOLYSIS.PWY..glycolysis.III..from.glucose.)	0.00271297	21.0446	TRUE	3.43292e-05
rs2452966	6	92737578	T	C	0.078063	0.0172351	0.66551	5.9182e-06	7738	ebi-a-GCST90027476	Gut bacterial pathway abundance (GLYCOGENSYNTH.PWY..glycogen.biosynthesis.I..from.ADP.D.Glucose.)	0.00271305	21.0453	TRUE	3.59163e-05
rs1428949	5	9947612	T	C	-0.0743313	0.0165197	0.433176	6.80957e-06	7738	ebi-a-GCST90027491	Gut bacterial pathway abundance (NONMEVIPP.PWY..methylerythritol.phosphate.pathway.I)	0.00271323	21.0466	TRUE	2.49171e-05
rs497388	6	149678422	C	T	-0.128934	0.028573	0.910358	6.40914e-06	7738	ebi-a-GCST90027587	Gut bacterial pathway abundance (PWY.6609..adenine.and.adenosine.salvage.III)	0.00271324	21.0468	TRUE	3.0404e-05
rs7831606	8	128455694	A	T	-0.0995338	0.0221652	0.163846	7.10444e-06	7738	ebi-a-GCST90027663	Gut microbiota abundance (k_Bacteria.p_Actinobacteria.c_Actinobacteria.o_Coriobacteriales.f_Coriobacteriaceae)	0.00271452	21.0567	TRUE	3.03299e-05
rs1420536	16	52443744	G	A	0.0738342	0.0165908	0.468396	8.57433e-06	7738	ebi-a-GCST90027682	Gut microbiota abundance (k_Bacteria.p_Proteobacteria.c_Betaproteobacteria.o_Burkholderiales.f_Sutterellaceae)	0.00271485	21.0593	TRUE	3.45292e-05
rs2119879	8	135549042	C	T	-0.0786974	0.0175895	0.32444	7.67344e-06	7738	ebi-a-GCST90027712	Gut microbiota abundance (k_Bacteria.p_Firmicutes.c_Clostridia.o_Clostridiales.f_Lachnospiraceae.g_Lachnospiraceae_noname)	0.00271487	21.0594	TRUE	6.90205e-05
rs11139000	9	83676352	C	T	-0.0818744	0.018107	0.282074	6.13465e-06	7738	ebi-a-GCST90027491	Gut bacterial pathway abundance (NONMEVIPP.PWY..methylerythritol.phosphate.pathway.I)	0.00271499	21.0604	TRUE	1.80181e-05
rs72768324	9	138508027	C	T	0.104081	0.0231023	0.146899	6.62995e-06	7738	ebi-a-GCST90027553	Gut bacterial pathway abundance (PWY.5667..CDP.diacylglycerol.biosynthesis.I)	0.00271514	21.0615	TRUE	4.6579e-05
rs6732796	2	15240601	T	A	-0.160154	0.036148	0.0560728	9.40156e-06	7738	ebi-a-GCST90027838	Gut microbiota abundance (k_Bacteria.p_Bacteroidetes.c_Bacteroidia.o_Bacteroidales.f_Bacteroidaceae.g_Bacteroides.s_Bacteroides_vulgatus)	0.00271517	21.0617	TRUE	0.000184678
rs7228238	18	2641314	T	C	-0.0747709	0.0166316	0.415472	6.9333e-06	7738	ebi-a-GCST90027603	Gut bacterial pathway abundance (PWY.6901..superpathway.of.glucose.and.xylose.degradation)	0.00271545	21.0639	TRUE	2.46888e-05
rs7831606	8	128455694	A	T	-0.0995627	0.0221652	0.163846	7.06074e-06	7738	ebi-a-GCST90027737	Gut microbiota abundance (k_Bacteria.p_Actinobacteria.c_Actinobacteria.o_Coriobacteriales)	0.0027161	21.069	TRUE	3.01636e-05
rs113945342	10	160972	T	C	-0.0876463	0.0198277	0.22942	9.85235e-06	7738	ebi-a-GCST90027640	Gut bacterial pathway abundance (RHAMCAT.PWY..L.rhamnose.degradation.I)	0.0027161	21.069	TRUE	2.4426e-05
rs2972921	5	18195551	C	T	0.0737138	0.0161151	0.506555	4.78024e-06	7738	ebi-a-GCST90027581	Gut bacterial pathway abundance (PWY.6507..4.deoxy.L.threo.hex.4.enopyranuronate.degradation)	0.0027164	21.0713	TRUE	1.61521e-05
rs1452703	3	5766901	A	G	0.0761138	0.0168897	0.375274	6.58961e-06	7738	ebi-a-GCST90027666	Gut microbiota abundance (k_Bacteria.p_Bacteroidetes.c_Bacteroidia.o_Bacteroidales.f_Porphyromonadaceae)	0.00271641	21.0714	TRUE	2.04435e-05
rs4278144	8	62697207	C	A	0.0772061	0.0172764	0.351387	7.86285e-06	7738	ebi-a-GCST90027664	Gut microbiota abundance (k_Bacteria.p_Bacteroidetes.c_Bacteroidia.o_Bacteroidales.f_Bacteroidaceae)	0.00271709	21.0767	TRUE	1.80269e-05
rs55754265	3	49687486	T	C	-0.100856	0.0215998	0.15878	3.02225e-06	7738	ebi-a-GCST90027594	Gut bacterial pathway abundance (PWY.6700..queuosine.biosynthesis)	0.00271731	21.0784	TRUE	2.28942e-05
rs1364745	7	136279993	T	C	0.100517	0.0221912	0.160109	5.91044e-06	7738	ebi-a-GCST90027501	Gut bacterial pathway abundance (P42.PWY..incomplete.reductive.TCA.cycle)	0.00271736	21.0788	TRUE	3.19722e-05
rs17565738	1	220454111	C	T	0.109393	0.0244461	0.130595	7.6461e-06	7738	ebi-a-GCST90027568	Gut bacterial pathway abundance (PWY.6121..5.aminoimidazole.ribonucleotide.biosynthesis.I)	0.00271743	21.0793	TRUE	5.83347e-05
rs6887055	5	82885783	G	A	0.0915711	0.0202793	0.20347	6.31655e-06	7738	ebi-a-GCST90027676	Gut microbiota abundance (k_Bacteria.p_Firmicutes.c_Clostridia.o_Clostridiales.f_Ruminococcaceae)	0.002718	21.0838	TRUE	3.91007e-05
rs1942648	7	15776571	T	C	0.154392	0.0342993	0.0606979	6.75305e-06	7738	ebi-a-GCST90027673	Gut microbiota abundance (k_Bacteria.p_Firmicutes.c_Clostridia.o_Clostridiales.f_Eubacteriaceae)	0.00271806	21.0842	TRUE	2.08059e-05
rs6665381	1	65077582	A	G	-0.134675	0.0301918	0.0815995	8.17128e-06	7738	ebi-a-GCST90027502	Gut bacterial pathway abundance (P441.PWY..superpathway.of.N.acetylneuraminate.degradation)	0.00271846	21.0874	TRUE	2.3918e-05
rs7904867	10	82352787	C	T	-0.0760521	0.0169187	0.377571	6.95232e-06	7738	ebi-a-GCST90027602	Gut bacterial pathway abundance (PWY.6897..thiamin.salvage.II)	0.00271857	21.0882	TRUE	2.41373e-05
rs5767121	22	48762687	T	G	0.108883	0.0240491	0.132134	5.96719e-06	7738	ebi-a-GCST90027666	Gut microbiota abundance (k_Bacteria.p_Bacteroidetes.c_Bacteroidia.o_Bacteroidales.f_Porphyromonadaceae)	0.00271905	21.0919	TRUE	2.28355e-05
rs11631625	15	66608731	G	A	-0.0861176	0.0190931	0.241789	6.47068e-06	7738	ebi-a-GCST90027548	Gut bacterial pathway abundance (PWY.5345..superpathway.of.L.methionine.biosynthesis..by.sulfhydrylation.)	0.0027192	21.0931	TRUE	2.90595e-05
rs10493855	1	92067107	C	A	-0.115641	0.0257008	0.114882	6.8113e-06	7738	ebi-a-GCST90027533	Gut bacterial pathway abundance (PWY.4242..pantothenate.and.coenzyme.A.biosynthesis.III)	0.00271961	21.0963	TRUE	6.6047e-05
rs11958465	5	110829078	C	T	0.0965616	0.0215937	0.177341	7.75854e-06	7738	ebi-a-GCST90027647	Gut bacterial pathway abundance (TRPSYN.PWY..L.tryptophan.biosynthesis)	0.00272062	21.1041	TRUE	7.67363e-05
rs5766546	22	45606437	A	G	-0.106	0.0232727	0.140928	5.24638e-06	7738	ebi-a-GCST90027615	Gut bacterial pathway abundance (PWY.7221..guanosine.ribonucleotides.de.novo.biosynthesis)	0.00272062	21.1042	TRUE	6.38003e-05
rs10145503	14	58386628	G	A	-0.0925465	0.0202458	0.198072	4.85065e-06	7738	ebi-a-GCST90027598	Gut bacterial pathway abundance (PWY.6737..starch.degradation.V)	0.00272087	21.1061	TRUE	5.17244e-05
rs2727894	2	52653904	G	A	-0.105745	0.0236136	0.141778	7.53026e-06	7738	ebi-a-GCST90027503	Gut bacterial pathway abundance (P461.PWY..hexitol.fermentation.to.lactate..formate..ethanol.and.acetate)	0.00272119	21.1085	TRUE	2.0994e-05
rs11625794	14	90811229	G	A	-0.074346	0.0167112	0.43836	8.63197e-06	7738	ebi-a-GCST90027674	Gut microbiota abundance (k_Bacteria.p_Firmicutes.c_Clostridia.o_Clostridiales.f_Lachnospiraceae)	0.00272166	21.1122	TRUE	0.0001451
rs76349941	4	21016367	T	C	0.148266	0.0334848	0.0663034	9.51788e-06	7738	ebi-a-GCST90027503	Gut bacterial pathway abundance (P461.PWY..hexitol.fermentation.to.lactate..formate..ethanol.and.acetate)	0.00272179	21.1132	TRUE	2.25181e-05
rs67123329	10	31089392	A	G	0.0979587	0.0217071	0.171098	6.39912e-06	7738	ebi-a-GCST90027587	Gut bacterial pathway abundance (PWY.6609..adenine.and.adenosine.salvage.III)	0.00272185	21.1137	TRUE	0.000109791
rs78884607	12	56991476	A	G	-0.126972	0.0283043	0.0930919	7.25872e-06	7738	ebi-a-GCST90027650	Gut bacterial pathway abundance (X1CMET2.PWY..N10.formyl.tetrahydrofolate.biosynthesis)	0.00272221	21.1165	TRUE	4.05211e-05
rs9630400	14	71129209	G	C	-0.0786746	0.0173119	0.326503	5.50567e-06	7738	ebi-a-GCST90027583	Gut bacterial pathway abundance (PWY.6545..pyrimidine.deoxyribonucleotides.de.novo.biosynthesis.III)	0.00272221	21.1165	TRUE	2.86302e-05
rs11957688	5	22835892	C	T	0.15521	0.0343438	0.060138	6.20469e-06	7738	ebi-a-GCST90027519	Gut bacterial pathway abundance (PWY0.1298..superpathway.of.pyrimidine.deoxyribonucleosides.degradation)	0.00272322	21.1243	TRUE	3.22555e-05
rs6830068	4	73711914	T	G	0.0894719	0.0199309	0.217332	7.15221e-06	7738	ebi-a-GCST90027802	Gut microbiota abundance (k_Bacteria.p_Firmicutes.c_Clostridia.o_Clostridiales.f_Ruminococcaceae.g_Subdoligranulum.s_Subdoligranulum_unclassified)	0.00272336	21.1254	TRUE	8.92741e-05
rs10448112	8	5480590	G	A	0.0915049	0.0206659	0.204444	9.51875e-06	7738	ebi-a-GCST90027607	Gut bacterial pathway abundance (PWY.7187..pyrimidine.deoxyribonucleotides.de.novo.biosynthesis.II)	0.00272373	21.1283	TRUE	4.19346e-05
rs1750832	1	7586904	T	C	-0.0738116	0.0162445	0.499391	5.52548e-06	7738	ebi-a-GCST90027539	Gut bacterial pathway abundance (PWY.5097..L.lysine.biosynthesis.VI)	0.00272407	21.131	TRUE	2.49673e-05
rs17118750	11	115619704	C	T	0.126177	0.0282402	0.0945335	7.89569e-06	7738	ebi-a-GCST90027490	Gut bacterial pathway abundance (NAGLIPASYN.PWY..lipid.IVA.biosynthesis)	0.00272551	21.1422	TRUE	3.62042e-05
rs4374638	4	12427589	C	T	0.0775467	0.0173157	0.652742	7.5209e-06	7738	ebi-a-GCST90027616	Gut bacterial pathway abundance (PWY.7234..inosine.5..phosphate.biosynthesis.III)	0.00272615	21.1472	TRUE	2.80545e-05
rs2654534	15	97291730	A	G	-0.0738497	0.0162528	0.493553	5.52484e-06	7738	ebi-a-GCST90027647	Gut bacterial pathway abundance (TRPSYN.PWY..L.tryptophan.biosynthesis)	0.00272644	21.1494	TRUE	1.44906e-05
rs7700033	4	94121401	A	C	0.0750812	0.0159171	0.589881	2.39337e-06	7738	ebi-a-GCST90027594	Gut bacterial pathway abundance (PWY.6700..queuosine.biosynthesis)	0.00272751	21.1577	TRUE	7.3589e-06
rs17790609	18	71620986	C	T	0.135454	0.0301332	0.0808749	6.95136e-06	7738	ebi-a-GCST90027607	Gut bacterial pathway abundance (PWY.7187..pyrimidine.deoxyribonucleotides.de.novo.biosynthesis.II)	0.00272773	21.1595	TRUE	5.60347e-05
rs2187564	11	77682279	A	C	-0.0749433	0.0161349	0.416147	3.40416e-06	7738	ebi-a-GCST90027533	Gut bacterial pathway abundance (PWY.4242..pantothenate.and.coenzyme.A.biosynthesis.III)	0.00272927	21.1714	TRUE	8.23932e-05
rs56398621	1	88236250	T	C	0.102895	0.023198	0.152007	9.18608e-06	7738	ebi-a-GCST90027711	Gut microbiota abundance (k_Bacteria.p_Firmicutes.c_Clostridia.o_Clostridiales.f_Lachnospiraceae.g_Dorea)	0.00272945	21.1728	TRUE	6.49136e-05
rs72731514	14	69200264	C	T	0.159702	0.03511	0.056733	5.40033e-06	7738	ebi-a-GCST90027592	Gut bacterial pathway abundance (PWY66.422..D.galactose.degradation.V..Leloir.pathway.)	0.00272974	21.1751	TRUE	2.02692e-05
rs9842222	3	146368187	T	C	0.0874308	0.0192148	0.232721	5.36031e-06	7738	ebi-a-GCST90027527	Gut bacterial pathway abundance (PWY0.845..superpathway.of.pyridoxal.5..phosphate.biosynthesis.and.salvage)	0.00272991	21.1764	TRUE	1.60826e-05
rs150311168	1	116091553	C	T	0.116022	0.0260207	0.114541	8.24138e-06	7738	ebi-a-GCST90027641	Gut bacterial pathway abundance (RIBOSYN2.PWY..flavin.biosynthesis.I..bacteria.and.plants.)	0.00273049	21.1809	TRUE	8.87792e-05
rs1997943	20	7384810	A	G	0.0858536	0.0187379	0.245532	4.60935e-06	7738	ebi-a-GCST90027542	Gut bacterial pathway abundance (PWY.5104..L.isoleucine.biosynthesis.IV)	0.00273084	21.1836	TRUE	1.12529e-05
rs17543785	1	193455331	G	A	-0.0837133	0.018795	0.265156	8.42772e-06	7738	ebi-a-GCST90027510	Gut bacterial pathway abundance (POLYAMSYN.PWY..superpathway.of.polyamine.biosynthesis.I)	0.00273096	21.1846	TRUE	7.11795e-05
rs2424026	20	16956638	G	A	-0.0847065	0.0186631	0.255692	5.66018e-06	7738	ebi-a-GCST90027602	Gut bacterial pathway abundance (PWY.6897..thiamin.salvage.II)	0.00273107	21.1854	TRUE	1.3778e-05
rs12508123	4	180320695	T	C	0.0883229	0.0197149	0.226228	7.46397e-06	7738	ebi-a-GCST90027639	Gut bacterial pathway abundance (PYRIDOXSYN.PWY..pyridoxal.5..phosphate.biosynthesis.I)	0.00273109	21.1856	TRUE	3.31532e-05
rs573126	11	116276086	C	A	-0.0818401	0.0182486	0.285267	7.30029e-06	7738	ebi-a-GCST90027556	Gut bacterial pathway abundance (PWY.5695..urate.biosynthesis.inosine.5..phosphate.degradation)	0.00273123	21.1866	TRUE	2.70023e-05
rs560351	8	98459152	T	A	0.0969695	0.0218065	0.823673	8.71525e-06	7738	ebi-a-GCST90027556	Gut bacterial pathway abundance (PWY.5695..urate.biosynthesis.inosine.5..phosphate.degradation)	0.00273133	21.1874	TRUE	3.61304e-05
rs2627353	8	3744363	G	A	0.13917	0.0311609	0.923649	7.96269e-06	7738	ebi-a-GCST90027504	Gut bacterial pathway abundance (PANTO.PWY..phosphopantothenate.biosynthesis.I)	0.00273176	21.1908	TRUE	0.000461275
rs11085939	19	15127442	T	C	-0.0794314	0.0174439	0.316945	5.27509e-06	7738	ebi-a-GCST90027482	Gut bacterial pathway abundance (HISTSYN.PWY..L.histidine.biosynthesis)	0.00273183	21.1913	TRUE	1.34948e-05
rs9461124	6	25235303	T	C	-0.0970976	0.0211387	0.17584	4.36164e-06	7738	ebi-a-GCST90027492	Gut bacterial pathway abundance (NONOXIPENT.PWY..pentose.phosphate.pathway..non.oxidative.branch.)	0.0027326	21.1973	TRUE	1.89116e-05
rs4399424	13	109337709	C	T	0.081171	0.0180444	0.293529	6.84699e-06	7738	ebi-a-GCST90027506	Gut bacterial pathway abundance (PENTOSE.P.PWY..pentose.phosphate.pathway)	0.00273261	21.1974	TRUE	2.49968e-05
rs9416289	10	55398076	T	C	0.0760858	0.0168453	0.618193	6.27986e-06	7738	ebi-a-GCST90027502	Gut bacterial pathway abundance (P441.PWY..superpathway.of.N.acetylneuraminate.degradation)	0.00273278	21.1987	TRUE	0.000108537
rs61217796	4	160643088	G	A	-0.114005	0.0253115	0.119451	6.66623e-06	7738	ebi-a-GCST90027713	Gut microbiota abundance (k_Bacteria.p_Firmicutes.c_Clostridia.o_Clostridiales.f_Lachnospiraceae.g_Roseburia)	0.00273414	21.2093	TRUE	5.10481e-05
rs72963797	18	73896030	A	G	-0.11612	0.0257345	0.114503	6.41446e-06	7738	ebi-a-GCST90027713	Gut microbiota abundance (k_Bacteria.p_Firmicutes.c_Clostridia.o_Clostridiales.f_Lachnospiraceae.g_Roseburia)	0.00273431	21.2106	TRUE	2.9799e-05
rs58467919	4	79459440	T	C	-0.0896398	0.0201441	0.217427	8.58974e-06	7738	ebi-a-GCST90027647	Gut bacterial pathway abundance (TRPSYN.PWY..L.tryptophan.biosynthesis)	0.00273445	21.2117	TRUE	2.79133e-05
rs1920088	12	62578050	G	A	-0.111932	0.0247536	0.875328	6.12957e-06	7738	ebi-a-GCST90027615	Gut bacterial pathway abundance (PWY.7221..guanosine.ribonucleotides.de.novo.biosynthesis)	0.0027345	21.2121	TRUE	2.16183e-05
rs371346	18	44250955	G	A	-0.0823282	0.0177066	0.280494	3.32637e-06	7738	ebi-a-GCST90027533	Gut bacterial pathway abundance (PWY.4242..pantothenate.and.coenzyme.A.biosynthesis.III)	0.00273581	21.2223	TRUE	1.00563e-05
rs10882802	10	98251214	G	A	0.116194	0.025124	0.885574	3.74887e-06	7738	ebi-a-GCST90027484	Gut bacterial pathway abundance (HSERMETANA.PWY..L.methionine.biosynthesis.III)	0.00273619	21.2253	TRUE	1.56494e-05
rs61915762	11	130442661	A	G	0.0827921	0.0180027	0.275511	4.24766e-06	7738	ebi-a-GCST90027450	Gut bacterial pathway abundance (ARO.PWY..chorismate.biosynthesis.I)	0.00273639	21.2268	TRUE	1.50231e-05
rs60761380	2	68669728	G	A	-0.115163	0.0251184	0.11681	4.54402e-06	7738	ebi-a-GCST90027631	Gut bacterial pathway abundance (PWY_GLYCOLYSIS..glycolysis.I..from.glucose.6.phosphate.)	0.00273647	21.2274	TRUE	8.69742e-05
rs11726764	4	107710360	A	C	0.148769	0.0330195	0.0662113	6.62186e-06	7738	ebi-a-GCST90027802	Gut microbiota abundance (k_Bacteria.p_Firmicutes.c_Clostridia.o_Clostridiales.f_Ruminococcaceae.g_Subdoligranulum.s_Subdoligranulum_unclassified)	0.00273675	21.2296	TRUE	6.19737e-05
rs857044	1	57302085	A	T	0.0822036	0.0182948	0.282083	7.01342e-06	7738	ebi-a-GCST90027513	Gut bacterial pathway abundance (PRPP.PWY..superpathway.of.histidine..purine..and.pyrimidine.biosynthesis)	0.00273692	21.231	TRUE	0.00017815
rs1559831	15	39136304	A	G	0.156585	0.0348368	0.940665	6.9629e-06	7738	ebi-a-GCST90027529	Gut bacterial pathway abundance (PWY.2941..L.lysine.biosynthesis.II)	0.00273701	21.2316	TRUE	4.69002e-05
rs2807619	1	60448209	T	C	0.129821	0.0288402	0.0891517	6.7515e-06	7738	ebi-a-GCST90027749	Gut microbiota abundance (k_Bacteria.p_Bacteroidetes)	0.00273713	21.2326	TRUE	2.81682e-05
rs505128	11	116273511	C	T	-0.0773775	0.0168186	0.353709	4.21046e-06	7738	ebi-a-GCST90027595	Gut bacterial pathway abundance (PWY.6703..preQ0.biosynthesis)	0.00273737	21.2344	TRUE	1.13389e-05
rs2309464	4	182241408	G	T	0.0854547	0.019089	0.24989	7.58211e-06	7738	ebi-a-GCST90027519	Gut bacterial pathway abundance (PWY0.1298..superpathway.of.pyrimidine.deoxyribonucleosides.degradation)	0.00273764	21.2365	TRUE	0.000170833
rs73169038	13	31655813	G	A	-0.141377	0.0309812	0.0739753	5.03501e-06	7738	ebi-a-GCST90027519	Gut bacterial pathway abundance (PWY0.1298..superpathway.of.pyrimidine.deoxyribonucleosides.degradation)	0.0027384	21.2424	TRUE	1.22223e-05
rs113358976	12	78122978	C	A	0.1485	0.0333825	0.0665154	8.65008e-06	7738	ebi-a-GCST90027573	Gut bacterial pathway abundance (PWY.6163..chorismate.biosynthesis.from.3.dehydroquinate)	0.0027385	21.2432	TRUE	3.80279e-05
rs840787	2	65775890	G	C	-0.0765503	0.0167178	0.372348	4.67305e-06	7738	ebi-a-GCST90027797	Gut microbiota abundance (k_Bacteria.p_Firmicutes.c_Clostridia.o_Clostridiales.f_Ruminococcaceae.g_Faecalibacterium.s_Faecalibacterium_prausnitzii)	0.002739	21.2471	TRUE	1.2063e-05
rs17761209	8	2666481	G	C	-0.112449	0.0254194	0.123577	9.70108e-06	7738	ebi-a-GCST90027585	Gut bacterial pathway abundance (PWY.6590..superpathway.of.Clostridium.acetobutylicum.acidogenic.fermentation)	0.002739	21.2471	TRUE	0.000133804
rs7859597	9	15075185	G	A	0.0846329	0.0184862	0.257566	4.69062e-06	7738	ebi-a-GCST90027519	Gut bacterial pathway abundance (PWY0.1298..superpathway.of.pyrimidine.deoxyribonucleosides.degradation)	0.0027394	21.2502	TRUE	0.000121221
rs2807619	1	60448209	T	C	0.12989	0.0288403	0.0891517	6.67529e-06	7738	ebi-a-GCST90027738	Gut microbiota abundance (k_Bacteria.p_Bacteroidetes.c_Bacteroidia.o_Bacteroidales)	0.00274004	21.2552	TRUE	2.78862e-05
rs16830066	1	200189220	A	G	0.122475	0.027157	0.101692	6.48634e-06	7738	ebi-a-GCST90027609	Gut bacterial pathway abundance (PWY.7197..pyrimidine.deoxyribonucleotide.phosphorylation)	0.00274055	21.2591	TRUE	9.61742e-05
rs4533457	2	67787348	G	T	0.0949563	0.0210722	0.813065	6.59857e-06	7738	ebi-a-GCST90027540	Gut bacterial pathway abundance (PWY.5100..pyruvate.fermentation.to.acetate.and.lactate.II)	0.0027409	21.2619	TRUE	1.73556e-05
rs13203297	6	74268002	A	T	0.0790555	0.0174388	0.324735	5.80711e-06	7738	ebi-a-GCST90027613	Gut bacterial pathway abundance (PWY.7211..superpathway.of.pyrimidine.deoxyribonucleotides.de.novo.biosynthesis)	0.00274093	21.2621	TRUE	6.67627e-05
rs2807619	1	60448209	T	C	0.129912	0.0288403	0.0891517	6.65212e-06	7738	ebi-a-GCST90027652	Gut microbiota abundance (k_Bacteria.p_Bacteroidetes.c_Bacteroidia)	0.00274097	21.2624	TRUE	2.77963e-05
rs73232724	3	142541083	T	C	0.16743	0.0367397	0.0515544	5.18418e-06	7738	ebi-a-GCST90027751	Gut microbiota abundance (k_Bacteria.p_Proteobacteria)	0.00274141	21.2659	TRUE	1.36297e-05
rs11588833	1	171774483	G	A	-0.131667	0.0297656	0.0865587	9.71404e-06	7738	ebi-a-GCST90027516	Gut bacterial pathway abundance (PWY0.1261..anhydromuropeptides.recycling)	0.00274142	21.2659	TRUE	0.000388085
rs7251031	19	11266693	G	T	-0.0801886	0.0173897	0.308219	4.00203e-06	7738	ebi-a-GCST90027454	Gut bacterial pathway abundance (COA.PWY..coenzyme.A.biosynthesis.I)	0.0027421	21.2712	TRUE	1.06366e-05
rs9681001	3	129719723	T	C	-0.100325	0.0222674	0.1627	6.62293e-06	7738	ebi-a-GCST90027583	Gut bacterial pathway abundance (PWY.6545..pyrimidine.deoxyribonucleotides.de.novo.biosynthesis.III)	0.00274231	21.2729	TRUE	8.40716e-05
rs4839760	6	100263049	T	C	-0.0782803	0.0175035	0.661808	7.73909e-06	7738	ebi-a-GCST90027643	Gut bacterial pathway abundance (SO4ASSIM.PWY..sulfate.reduction.I..assimilatory.)	0.00274303	21.2784	TRUE	2.52253e-05
rs11104946	12	77760259	G	T	-0.0978269	0.0217625	0.173448	6.9504e-06	7738	ebi-a-GCST90027777	Gut microbiota abundance (k_Bacteria.p_Bacteroidetes.c_Bacteroidia.o_Bacteroidales.f_Rikenellaceae.g_Alistipes.s_Alistipes_onderdonkii)	0.00274401	21.2861	TRUE	1.5887e-05
rs11170859	12	39538134	C	T	-0.106241	0.0233689	0.141612	5.4611e-06	7738	ebi-a-GCST90027837	Gut microbiota abundance (k_Bacteria.p_Bacteroidetes.c_Bacteroidia.o_Bacteroidales.f_Bacteroidaceae.g_Bacteroides.s_Bacteroides_uniformis)	0.00274409	21.2867	TRUE	8.74153e-05
rs6504045	17	59555112	G	A	0.0838954	0.0182589	0.265363	4.33241e-06	7738	ebi-a-GCST90027545	Gut bacterial pathway abundance (PWY.5177..glutaryl.CoA.degradation)	0.00274422	21.2877	TRUE	1.73118e-05
rs7033951	9	14744705	T	C	0.0740912	0.016363	0.506403	5.95566e-06	7738	ebi-a-GCST90027459	Gut bacterial pathway abundance (DAPLYSINESYN.PWY..L.lysine.biosynthesis.I)	0.0027443	21.2883	TRUE	1.37573e-05
rs78786599	8	58204133	T	C	-0.144601	0.0327133	0.0706422	9.85848e-06	7738	ebi-a-GCST90027837	Gut microbiota abundance (k_Bacteria.p_Bacteroidetes.c_Bacteroidia.o_Bacteroidales.f_Bacteroidaceae.g_Bacteroides.s_Bacteroides_uniformis)	0.00274549	21.2976	TRUE	2.57832e-05
rs11726764	4	107710360	A	C	0.149033	0.0330142	0.0662113	6.35521e-06	7738	ebi-a-GCST90027719	Gut microbiota abundance (k_Bacteria.p_Firmicutes.c_Clostridia.o_Clostridiales.f_Ruminococcaceae.g_Subdoligranulum)	0.00274647	21.3052	TRUE	5.98135e-05
rs11713293	3	61877662	A	C	0.158361	0.0354328	0.0581419	7.84675e-06	7738	ebi-a-GCST90027611	Gut bacterial pathway abundance (PWY.7199..pyrimidine.deoxyribonucleosides.salvage)	0.00274664	21.3065	TRUE	2.35382e-05
rs4922591	11	32374199	C	T	-0.0761299	0.0170206	0.614008	7.72005e-06	7738	ebi-a-GCST90027603	Gut bacterial pathway abundance (PWY.6901..superpathway.of.glucose.and.xylose.degradation)	0.00274722	21.311	TRUE	4.4343e-05
rs77432108	8	74446780	T	A	0.0957041	0.0215476	0.183749	8.93285e-06	7738	ebi-a-GCST90027662	Gut microbiota abundance (k_Bacteria.p_Actinobacteria.c_Actinobacteria.o_Bifidobacteriales.f_Bifidobacteriaceae)	0.00274751	21.3133	TRUE	2.02381e-05
rs17601633	17	59554377	G	A	0.0772012	0.0166346	0.360364	3.46697e-06	7738	ebi-a-GCST90027587	Gut bacterial pathway abundance (PWY.6609..adenine.and.adenosine.salvage.III)	0.00274759	21.3139	TRUE	1.46543e-05
rs3734447	6	127771452	G	T	-0.0755862	0.016448	0.597407	4.31758e-06	7738	ebi-a-GCST90027539	Gut bacterial pathway abundance (PWY.5097..L.lysine.biosynthesis.VI)	0.00274822	21.3188	TRUE	5.62663e-05
rs1890115	9	85165993	T	G	0.11834	0.0258878	0.110317	4.84831e-06	7738	ebi-a-GCST90027793	Gut microbiota abundance (k_Bacteria.p_Firmicutes.c_Clostridia.o_Clostridiales.f_Eubacteriaceae.g_Eubacterium.s_Eubacterium_rectale)	0.00274898	21.3247	TRUE	2.06099e-05
rs77432108	8	74446780	T	A	0.0957298	0.0215477	0.183749	8.88383e-06	7738	ebi-a-GCST90027736	Gut microbiota abundance (k_Bacteria.p_Actinobacteria.c_Actinobacteria.o_Bifidobacteriales)	0.00274899	21.3248	TRUE	2.01363e-05
rs75331157	1	63553371	G	C	0.159162	0.035794	0.057573	8.72348e-06	7738	ebi-a-GCST90027540	Gut bacterial pathway abundance (PWY.5100..pyruvate.fermentation.to.acetate.and.lactate.II)	0.002749	21.3249	TRUE	2.0919e-05
rs11838775	13	107843692	T	C	-0.1319	0.0288518	0.0864983	4.83916e-06	7738	ebi-a-GCST90027641	Gut bacterial pathway abundance (RIBOSYN2.PWY..flavin.biosynthesis.I..bacteria.and.plants.)	0.00274939	21.3279	TRUE	0.000130257
rs13070029	3	42852207	T	C	0.0869101	0.0192953	0.239247	6.66162e-06	7738	ebi-a-GCST90027666	Gut microbiota abundance (k_Bacteria.p_Bacteroidetes.c_Bacteroidia.o_Bacteroidales.f_Porphyromonadaceae)	0.00274954	21.3291	TRUE	3.0396e-05
rs12153246	5	90421498	C	T	0.0875854	0.0196896	0.766015	8.65546e-06	7738	ebi-a-GCST90027482	Gut bacterial pathway abundance (HISTSYN.PWY..L.histidine.biosynthesis)	0.00274991	21.332	TRUE	4.02503e-05
rs34218333	8	124682971	A	T	0.0915685	0.0203971	0.206715	7.14628e-06	7738	ebi-a-GCST90027554	Gut bacterial pathway abundance (PWY.5676..acetyl.CoA.fermentation.to.butanoate.II)	0.00274994	21.3322	TRUE	2.83642e-05
rs4294998	2	228912194	C	A	0.0741667	0.0167806	0.505929	9.87961e-06	7738	ebi-a-GCST90027665	Gut microbiota abundance (k_Bacteria.p_Bacteroidetes.c_Bacteroidia.o_Bacteroidales.f_Bacteroidales_noname)	0.00274996	21.3324	TRUE	0.000159772
rs9843097	3	150197676	T	C	0.0867353	0.0190768	0.240726	5.45105e-06	7738	ebi-a-GCST90027749	Gut microbiota abundance (k_Bacteria.p_Bacteroidetes)	0.00275007	21.3332	TRUE	3.63131e-05
rs7569681	2	116094446	C	T	-0.131782	0.0289189	0.086701	5.19003e-06	7738	ebi-a-GCST90027614	Gut bacterial pathway abundance (PWY.7219..adenosine.ribonucleotides.de.novo.biosynthesis)	0.00275029	21.335	TRUE	1.91961e-05
rs9843097	3	150197676	T	C	0.0867558	0.0190768	0.240726	5.42338e-06	7738	ebi-a-GCST90027738	Gut microbiota abundance (k_Bacteria.p_Bacteroidetes.c_Bacteroidia.o_Bacteroidales)	0.00275137	21.3433	TRUE	3.61504e-05
rs4791333	17	9009595	G	A	-0.110765	0.0242762	0.871297	5.04998e-06	7738	ebi-a-GCST90027607	Gut bacterial pathway abundance (PWY.7187..pyrimidine.deoxyribonucleotides.de.novo.biosynthesis.II)	0.00275163	21.3453	TRUE	1.47117e-05
rs9843097	3	150197676	T	C	0.0867737	0.0190768	0.240726	5.39933e-06	7738	ebi-a-GCST90027652	Gut microbiota abundance (k_Bacteria.p_Bacteroidetes.c_Bacteroidia)	0.0027525	21.3521	TRUE	3.60089e-05
rs1371744	8	62326859	A	G	-0.0858229	0.0191103	0.248703	7.09153e-06	7738	ebi-a-GCST90027501	Gut bacterial pathway abundance (P42.PWY..incomplete.reductive.TCA.cycle)	0.00275251	21.3522	TRUE	6.55811e-05
rs1034938	10	117489198	G	A	-0.0898387	0.0197539	0.218123	5.41839e-06	7738	ebi-a-GCST90027540	Gut bacterial pathway abundance (PWY.5100..pyruvate.fermentation.to.acetate.and.lactate.II)	0.00275294	21.3555	TRUE	3.46139e-05
rs76346802	11	90723689	G	A	-0.127657	0.0279162	0.0931431	4.81072e-06	7738	ebi-a-GCST90027491	Gut bacterial pathway abundance (NONMEVIPP.PWY..methylerythritol.phosphate.pathway.I)	0.00275302	21.3561	TRUE	2.85049e-05
rs11139651	9	72273898	C	T	0.110149	0.0241356	0.13051	5.02458e-06	7738	ebi-a-GCST90027556	Gut bacterial pathway abundance (PWY.5695..urate.biosynthesis.inosine.5..phosphate.degradation)	0.00275359	21.3606	TRUE	9.56131e-05
rs73647057	9	71619571	C	T	0.156754	0.0345735	0.0596017	5.78975e-06	7738	ebi-a-GCST90027524	Gut bacterial pathway abundance (PWY0.1586..peptidoglycan.maturation..meso.diaminopimelate.containing.)	0.00275447	21.3674	TRUE	2.12675e-05
rs55721043	13	31767668	G	A	0.0872412	0.0191388	0.237246	5.15597e-06	7738	ebi-a-GCST90027501	Gut bacterial pathway abundance (P42.PWY..incomplete.reductive.TCA.cycle)	0.00275459	21.3684	TRUE	4.60046e-05
rs1029249	21	19231698	C	T	-0.0885882	0.0191712	0.227143	3.82067e-06	7738	ebi-a-GCST90027508	Gut bacterial pathway abundance (PHOSLIPSYN.PWY..superpathway.of.phospholipid.biosynthesis.I..bacteria.)	0.00275537	21.3745	TRUE	2.29032e-05
rs13135378	4	127281188	T	C	-0.117576	0.0265765	0.112276	9.68724e-06	7738	ebi-a-GCST90027647	Gut bacterial pathway abundance (TRPSYN.PWY..L.tryptophan.biosynthesis)	0.0027557	21.377	TRUE	3.33737e-05
rs4294998	2	228912194	C	A	0.0742452	0.016781	0.505929	9.67253e-06	7738	ebi-a-GCST90027694	Gut microbiota abundance (k_Bacteria.p_Bacteroidetes.c_Bacteroidia.o_Bacteroidales.f_Bacteroidales_noname.g_Bacteroidales_noname)	0.00275579	21.3777	TRUE	0.000156979
rs1407463	9	8031935	A	G	0.0864995	0.0187939	0.243409	4.17388e-06	7738	ebi-a-GCST90027524	Gut bacterial pathway abundance (PWY0.1586..peptidoglycan.maturation..meso.diaminopimelate.containing.)	0.00275585	21.3781	TRUE	1.71152e-05
rs9516950	13	98149866	A	G	-0.15886	0.0356407	0.057972	8.30195e-06	7738	ebi-a-GCST90027480	Gut bacterial pathway abundance (HEXITOLDEGSUPER.PWY..superpathway.of.hexitol.degradation..bacteria.)	0.00275639	21.3824	TRUE	0.000110473
rs1258842	11	134167225	T	A	-0.0766574	0.0167781	0.37594	4.90287e-06	7738	ebi-a-GCST90027713	Gut microbiota abundance (k_Bacteria.p_Firmicutes.c_Clostridia.o_Clostridiales.f_Lachnospiraceae.g_Roseburia)	0.00275729	21.3894	TRUE	6.37367e-05
rs6021385	20	50306537	C	G	-0.0816426	0.0180696	0.29233	6.2362e-06	7738	ebi-a-GCST90027793	Gut microbiota abundance (k_Bacteria.p_Firmicutes.c_Clostridia.o_Clostridiales.f_Eubacteriaceae.g_Eubacterium.s_Eubacterium_rectale)	0.00275783	21.3936	TRUE	5.61884e-05
rs9428065	1	88831574	T	C	0.0918662	0.0207423	0.794241	9.47044e-06	7738	ebi-a-GCST90027582	Gut bacterial pathway abundance (PWY.6519..8.amino.7.oxononanoate.biosynthesis.I)	0.00275837	21.3978	TRUE	4.14994e-05
rs7798564	7	21965073	T	C	-0.0977785	0.0211209	0.825171	3.66632e-06	7738	ebi-a-GCST90027574	Gut bacterial pathway abundance (PWY.621..sucrose.degradation.III..sucrose.invertase.)	0.00275851	21.3988	TRUE	1.97709e-05
rs12611718	2	177632714	A	G	0.0747537	0.0166171	0.554349	6.84022e-06	7738	ebi-a-GCST90027567	Gut bacterial pathway abundance (PWY.5989..stearate.biosynthesis.II..bacteria.and.plants.)	0.00276105	21.4186	TRUE	7.01341e-05
rs10943378	6	77482882	A	G	0.0932157	0.0205589	0.198179	5.78522e-06	7738	ebi-a-GCST90027751	Gut microbiota abundance (k_Bacteria.p_Proteobacteria)	0.00276149	21.422	TRUE	2.19992e-05
rs9811455	3	106791247	C	T	0.0842005	0.0183914	0.264994	4.68857e-06	7738	ebi-a-GCST90027638	Gut bacterial pathway abundance (PYRIDNUCSYN.PWY..NAD.biosynthesis.I..from.aspartate.)	0.00276176	21.4242	TRUE	1.22063e-05
rs9659982	1	246019090	G	A	-0.126431	0.0281826	0.0955102	7.25237e-06	7738	ebi-a-GCST90027631	Gut bacterial pathway abundance (PWY_GLYCOLYSIS..glycolysis.I..from.glucose.6.phosphate.)	0.00276179	21.4244	TRUE	2.26859e-05
rs437545	16	24211376	A	T	0.139229	0.0313643	0.0771995	9.034e-06	7738	ebi-a-GCST90027455	Gut bacterial pathway abundance (COBALSYN.PWY..adenosylcobalamin.salvage.from.cobinamide.I)	0.00276192	21.4254	TRUE	2.46314e-05
rs4472353	6	96078826	C	T	0.0973552	0.0212612	0.822923	4.67175e-06	7738	ebi-a-GCST90027470	Gut bacterial pathway abundance (GALACTUROCAT.PWY..D.galacturonate.degradation.I)	0.00276229	21.4283	TRUE	3.15483e-05
rs13205108	6	36900403	T	C	0.140698	0.0315456	0.0754677	8.19012e-06	7738	ebi-a-GCST90027579	Gut bacterial pathway abundance (PWY.6353..purine.nucleotides.degradation.II..aerobic.)	0.00276242	21.4292	TRUE	5.08653e-05
rs7182175	15	98902733	T	A	-0.0838417	0.0183223	0.73131	4.74078e-06	7738	ebi-a-GCST90027469	Gut bacterial pathway abundance (GALACT.GLUCUROCAT.PWY..superpathway.of.hexuronide.and.hexuronate.degradation)	0.00276251	21.4299	TRUE	1.21186e-05
rs1719290	15	65132236	T	C	-0.0762109	0.0165576	0.389749	4.16889e-06	7738	ebi-a-GCST90027583	Gut bacterial pathway abundance (PWY.6545..pyrimidine.deoxyribonucleotides.de.novo.biosynthesis.III)	0.00276285	21.4326	TRUE	3.15603e-05
rs11079051	17	40846131	C	A	-0.0755773	0.0165077	0.590187	4.68749e-06	7738	ebi-a-GCST90027586	Gut bacterial pathway abundance (PWY.6608..guanosine.nucleotides.degradation.III)	0.00276305	21.4341	TRUE	1.10429e-05
rs71507551	9	121229221	G	A	-0.141788	0.0318225	0.0742318	8.36681e-06	7738	ebi-a-GCST90027604	Gut bacterial pathway abundance (PWY.6969..TCA.cycle.V..2.oxoglutarate.ferredoxin.oxidoreductase.)	0.00276313	21.4348	TRUE	4.95028e-05
rs11007911	10	19264214	A	G	-0.137289	0.0308286	0.0796781	8.45551e-06	7738	ebi-a-GCST90027485	Gut bacterial pathway abundance (ILEUSYN.PWY..L.isoleucine.biosynthesis.I..from.threonine.)	0.00276427	21.4437	TRUE	0.000106833
rs13019272	2	160658863	A	G	0.0744021	0.0161086	0.515787	3.86002e-06	7738	ebi-a-GCST90027713	Gut microbiota abundance (k_Bacteria.p_Firmicutes.c_Clostridia.o_Clostridiales.f_Lachnospiraceae.g_Roseburia)	0.00276508	21.4499	TRUE	3.2433e-05
rs12725757	1	88641534	T	A	0.0778646	0.0170332	0.351997	4.84641e-06	7738	ebi-a-GCST90027604	Gut bacterial pathway abundance (PWY.6969..TCA.cycle.V..2.oxoglutarate.ferredoxin.oxidoreductase.)	0.00276583	21.4558	TRUE	1.92664e-05
rs2065622	13	71976673	G	A	-0.0746061	0.0168112	0.461099	9.08469e-06	7738	ebi-a-GCST90027650	Gut bacterial pathway abundance (X1CMET2.PWY..N10.formyl.tetrahydrofolate.biosynthesis)	0.00276619	21.4586	TRUE	6.92753e-05
rs706948	6	117578073	G	T	0.0988291	0.021899	0.170836	6.39337e-06	7738	ebi-a-GCST90027525	Gut bacterial pathway abundance (PWY0.162..superpathway.of.pyrimidine.ribonucleotides.de.novo.biosynthesis)	0.00276707	21.4654	TRUE	8.32248e-05
rs116873962	7	148564384	T	G	0.110536	0.0247545	0.13023	7.99705e-06	7738	ebi-a-GCST90027556	Gut bacterial pathway abundance (PWY.5695..urate.biosynthesis.inosine.5..phosphate.degradation)	0.00276792	21.472	TRUE	0.000178838
rs28493178	18	66083958	T	A	0.104735	0.023543	0.14811	8.63973e-06	7738	ebi-a-GCST90027527	Gut bacterial pathway abundance (PWY0.845..superpathway.of.pyridoxal.5..phosphate.biosynthesis.and.salvage)	0.0027681	21.4735	TRUE	2.2842e-05
rs9886784	9	1521204	C	A	0.0887528	0.0199667	0.772554	8.78759e-06	7738	ebi-a-GCST90027780	Gut microbiota abundance (k_Bacteria.p_Bacteroidetes.c_Bacteroidia.o_Bacteroidales.f_Rikenellaceae.g_Alistipes.s_Alistipes_shahii)	0.00276822	21.4744	TRUE	2.07615e-05
rs12673975	7	21527320	A	G	-0.0775436	0.0170789	0.640623	5.6172e-06	7738	ebi-a-GCST90027666	Gut microbiota abundance (k_Bacteria.p_Bacteroidetes.c_Bacteroidia.o_Bacteroidales.f_Porphyromonadaceae)	0.00276869	21.4781	TRUE	1.83395e-05
rs1802608	11	71850722	T	C	-0.156526	0.0346435	0.0601283	6.2372e-06	7738	ebi-a-GCST90027569	Gut bacterial pathway abundance (PWY.6123..inosine.5..phosphate.biosynthesis.I)	0.00276918	21.4818	TRUE	2.14428e-05
rs11892661	2	213400434	G	T	-0.0885936	0.0195958	0.228781	6.15361e-06	7738	ebi-a-GCST90027674	Gut microbiota abundance (k_Bacteria.p_Firmicutes.c_Clostridia.o_Clostridiales.f_Lachnospiraceae)	0.0027697	21.4859	TRUE	7.64412e-05
rs2039970	13	60910291	T	C	0.0772475	0.0170202	0.633867	5.66344e-06	7738	ebi-a-GCST90027639	Gut bacterial pathway abundance (PYRIDOXSYN.PWY..pyridoxal.5..phosphate.biosynthesis.I)	0.00276972	21.4861	TRUE	5.56218e-05
rs1363927	5	37861581	A	G	-0.119586	0.0259413	0.108679	4.02893e-06	7738	ebi-a-GCST90027666	Gut microbiota abundance (k_Bacteria.p_Bacteroidetes.c_Bacteroidia.o_Bacteroidales.f_Porphyromonadaceae)	0.00277058	21.4927	TRUE	1.65282e-05
rs883271	9	132080837	G	A	0.0807466	0.0175079	0.306345	3.98786e-06	7738	ebi-a-GCST90027525	Gut bacterial pathway abundance (PWY0.162..superpathway.of.pyrimidine.ribonucleotides.de.novo.biosynthesis)	0.00277098	21.4958	TRUE	2.23353e-05
rs12420239	11	70425722	A	G	-0.095626	0.0211507	0.186183	6.1495e-06	7738	ebi-a-GCST90027598	Gut bacterial pathway abundance (PWY.6737..starch.degradation.V)	0.00277108	21.4966	TRUE	0.000150211
rs1526953	12	79695928	C	A	0.15864	0.0348064	0.0584859	5.16976e-06	7738	ebi-a-GCST90027513	Gut bacterial pathway abundance (PRPP.PWY..superpathway.of.histidine..purine..and.pyrimidine.biosynthesis)	0.00277162	21.5008	TRUE	2.37769e-05
rs77982223	9	133536170	G	C	0.120951	0.0266922	0.105957	5.86192e-06	7738	ebi-a-GCST90027481	Gut bacterial pathway abundance (HISDEG.PWY..L.histidine.degradation.I)	0.00277164	21.501	TRUE	3.67647e-05
rs2603095	4	177175752	T	G	-0.0852199	0.0186016	0.743202	4.6204e-06	7738	ebi-a-GCST90027749	Gut microbiota abundance (k_Bacteria.p_Bacteroidetes)	0.00277211	21.5047	TRUE	6.05053e-05
rs35450589	10	103066893	T	A	-0.0795601	0.0172222	0.323876	3.84424e-06	7738	ebi-a-GCST90027642	Gut bacterial pathway abundance (SER.GLYSYN.PWY..superpathway.of.L.serine.and.glycine.biosynthesis.I)	0.00277221	21.5054	TRUE	1.1414e-05
rs2603095	4	177175752	T	G	-0.085223	0.0186016	0.743202	4.6169e-06	7738	ebi-a-GCST90027652	Gut microbiota abundance (k_Bacteria.p_Bacteroidetes.c_Bacteroidia)	0.00277231	21.5062	TRUE	6.04643e-05
rs2992878	13	95982346	A	G	-0.148241	0.0330707	0.0676559	7.37531e-06	7738	ebi-a-GCST90027592	Gut bacterial pathway abundance (PWY66.422..D.galactose.degradation.V..Leloir.pathway.)	0.00277235	21.5065	TRUE	2.4625e-05
rs11208867	1	66920064	A	T	0.0850258	0.0186832	0.258643	5.34146e-06	7738	ebi-a-GCST90027712	Gut microbiota abundance (k_Bacteria.p_Firmicutes.c_Clostridia.o_Clostridiales.f_Lachnospiraceae.g_Lachnospiraceae_noname)	0.00277242	21.5071	TRUE	2.50079e-05
rs4816989	21	26181265	G	A	-0.0789203	0.0171547	0.665608	4.21483e-06	7738	ebi-a-GCST90027802	Gut microbiota abundance (k_Bacteria.p_Firmicutes.c_Clostridia.o_Clostridiales.f_Ruminococcaceae.g_Subdoligranulum.s_Subdoligranulum_unclassified)	0.00277257	21.5082	TRUE	2.41859e-05
rs11657406	17	7249870	T	G	-0.10006	0.0217753	0.166064	4.32514e-06	7738	ebi-a-GCST90027504	Gut bacterial pathway abundance (PANTO.PWY..phosphopantothenate.biosynthesis.I)	0.00277306	21.512	TRUE	1.26691e-05
rs6575490	14	95477213	A	G	0.0862678	0.0191187	0.247636	6.41564e-06	7738	ebi-a-GCST90027712	Gut microbiota abundance (k_Bacteria.p_Firmicutes.c_Clostridia.o_Clostridiales.f_Lachnospiraceae.g_Lachnospiraceae_noname)	0.00277312	21.5125	TRUE	5.11227e-05
rs111440229	4	77728817	G	A	-0.162824	0.0365826	0.0553672	8.55323e-06	7738	ebi-a-GCST90027539	Gut bacterial pathway abundance (PWY.5097..L.lysine.biosynthesis.VI)	0.00277321	21.5132	TRUE	1.95945e-05
rs2603095	4	177175752	T	G	-0.0852399	0.0186016	0.743202	4.59674e-06	7738	ebi-a-GCST90027738	Gut microbiota abundance (k_Bacteria.p_Bacteroidetes.c_Bacteroidia.o_Bacteroidales)	0.00277341	21.5148	TRUE	6.02411e-05
rs657516	11	100922112	G	A	-0.156583	0.0349849	0.06019	7.61535e-06	7738	ebi-a-GCST90027490	Gut bacterial pathway abundance (NAGLIPASYN.PWY..lipid.IVA.biosynthesis)	0.00277385	21.5182	TRUE	2.52972e-05
rs2213429	22	37217172	T	C	-0.0964336	0.0216172	0.182428	8.15887e-06	7738	ebi-a-GCST90027534	Gut bacterial pathway abundance (PWY.4984..urea.cycle)	0.00277399	21.5192	TRUE	3.12435e-05
rs55906502	4	141304509	G	A	0.130872	0.0293518	0.0889034	8.24518e-06	7738	ebi-a-GCST90027554	Gut bacterial pathway abundance (PWY.5676..acetyl.CoA.fermentation.to.butanoate.II)	0.00277464	21.5243	TRUE	5.54554e-05
rs548331	1	229198931	A	T	0.0893695	0.019563	0.776195	4.91688e-06	7738	ebi-a-GCST90027631	Gut bacterial pathway abundance (PWY_GLYCOLYSIS..glycolysis.I..from.glucose.6.phosphate.)	0.00277491	21.5265	TRUE	2.91095e-05
rs79525129	19	46806527	T	C	0.10894	0.0240589	0.135183	5.95251e-06	7738	ebi-a-GCST90027534	Gut bacterial pathway abundance (PWY.4984..urea.cycle)	0.00277492	21.5265	TRUE	2.54784e-05
rs1041447	21	42306226	T	C	0.0755324	0.0163735	0.581197	3.96753e-06	7738	ebi-a-GCST90027611	Gut bacterial pathway abundance (PWY.7199..pyrimidine.deoxyribonucleosides.salvage)	0.00277734	21.5454	TRUE	1.85957e-05
rs98545	12	2737295	T	C	0.111512	0.0251428	0.128081	9.20153e-06	7738	ebi-a-GCST90027556	Gut bacterial pathway abundance (PWY.5695..urate.biosynthesis.inosine.5..phosphate.degradation)	0.00277737	21.5456	TRUE	5.43845e-05
rs7206354	16	54730864	C	A	0.0784659	0.0174082	0.343727	6.56236e-06	7738	ebi-a-GCST90027476	Gut bacterial pathway abundance (GLYCOGENSYNTH.PWY..glycogen.biosynthesis.I..from.ADP.D.Glucose.)	0.00277773	21.5484	TRUE	4.36977e-05
rs16848174	3	175195490	G	C	0.148535	0.0333148	0.0675263	8.25201e-06	7738	ebi-a-GCST90027698	Gut microbiota abundance (k_Bacteria.p_Bacteroidetes.c_Bacteroidia.o_Bacteroidales.f_Porphyromonadaceae.g_Parabacteroides)	0.00277842	21.5537	TRUE	3.23335e-05
rs13032797	2	69001171	T	C	-0.114245	0.0251489	0.121105	5.55226e-06	7738	ebi-a-GCST90027621	Gut bacterial pathway abundance (PWY.7323..superpathway.of.GDP.mannose.derived.O.antigen.building.blocks.biosynthesis)	0.00277846	21.554	TRUE	2.9788e-05
rs76864278	8	14672692	G	T	-0.0838791	0.0185589	0.271007	6.19498e-06	7738	ebi-a-GCST90027481	Gut bacterial pathway abundance (HISDEG.PWY..L.histidine.degradation.I)	0.00277998	21.5659	TRUE	1.77559e-05
rs680138	9	110882980	T	C	-0.0767407	0.0170434	0.617861	6.71089e-06	7738	ebi-a-GCST90027541	Gut bacterial pathway abundance (PWY.5101..L.isoleucine.biosynthesis.II)	0.00278095	21.5734	TRUE	1.89203e-05
rs71446723	12	20934000	A	G	0.11298	0.0249481	0.124427	5.93745e-06	7738	ebi-a-GCST90027693	Gut microbiota abundance (k_Bacteria.p_Bacteroidetes.c_Bacteroidia.o_Bacteroidales.f_Bacteroidaceae.g_Bacteroides)	0.00278125	21.5758	TRUE	3.00261e-05
rs2467707	8	25541866	C	T	0.119244	0.0256029	0.890111	3.20155e-06	7738	ebi-a-GCST90027545	Gut bacterial pathway abundance (PWY.5177..glutaryl.CoA.degradation)	0.00278164	21.5788	TRUE	4.69878e-05
rs11752725	6	152797076	A	G	-0.0899095	0.0195442	0.220828	4.21862e-06	7738	ebi-a-GCST90027524	Gut bacterial pathway abundance (PWY0.1586..peptidoglycan.maturation..meso.diaminopimelate.containing.)	0.00278182	21.5802	TRUE	1.47825e-05
rs9542263	13	70868010	C	T	0.0747894	0.0165338	0.536238	6.08457e-06	7738	ebi-a-GCST90027666	Gut microbiota abundance (k_Bacteria.p_Bacteroidetes.c_Bacteroidia.o_Bacteroidales.f_Porphyromonadaceae)	0.00278204	21.5819	TRUE	2.34422e-05
rs4878062	9	89959664	G	A	0.0760825	0.0164219	0.402286	3.60421e-06	7738	ebi-a-GCST90027447	Gut bacterial pathway abundance (ANAGLYCOLYSIS.PWY..glycolysis.III..from.glucose.)	0.00278374	21.5951	TRUE	2.11699e-05
rs11732081	4	62600906	T	C	0.0774997	0.0174123	0.364923	8.55224e-06	7738	ebi-a-GCST90027688	Gut microbiota abundance (k_Bacteria.p_Actinobacteria.c_Actinobacteria.o_Bifidobacteriales.f_Bifidobacteriaceae.g_Bifidobacterium)	0.00278393	21.5966	TRUE	7.80215e-05
rs4936953	11	124658708	C	T	-0.0888945	0.0196139	0.228271	5.837e-06	7738	ebi-a-GCST90027503	Gut bacterial pathway abundance (P461.PWY..hexitol.fermentation.to.lactate..formate..ethanol.and.acetate)	0.00278417	21.5985	TRUE	7.47454e-05
rs2004833	2	44374984	T	G	0.078305	0.0169375	0.651453	3.77911e-06	7738	ebi-a-GCST90027751	Gut microbiota abundance (k_Bacteria.p_Proteobacteria)	0.00278454	21.6013	TRUE	9.53763e-06
rs11661548	18	2831413	G	A	-0.147553	0.0323794	0.0686943	5.1892e-06	7738	ebi-a-GCST90027502	Gut bacterial pathway abundance (P441.PWY..superpathway.of.N.acetylneuraminate.degradation)	0.00278573	21.6106	TRUE	1.17722e-05
rs71446723	12	20934000	A	G	0.113087	0.0249499	0.124427	5.82693e-06	7738	ebi-a-GCST90027664	Gut microbiota abundance (k_Bacteria.p_Bacteroidetes.c_Bacteroidia.o_Bacteroidales.f_Bacteroidaceae)	0.00278652	21.6168	TRUE	2.95282e-05
rs6955039	7	34661703	A	G	0.132395	0.0288909	0.0870727	4.5924e-06	7738	ebi-a-GCST90027546	Gut bacterial pathway abundance (PWY.5188..tetrapyrrole.biosynthesis.I..from.glutamate.)	0.00278671	21.6182	TRUE	1.28265e-05
rs73334581	17	59558679	T	C	0.0963108	0.0208168	0.184125	3.71723e-06	7738	ebi-a-GCST90027592	Gut bacterial pathway abundance (PWY66.422..D.galactose.degradation.V..Leloir.pathway.)	0.00278687	21.6195	TRUE	4.63061e-05
rs13096036	3	113309928	G	A	-0.141659	0.0306065	0.075084	3.68519e-06	7738	ebi-a-GCST90027587	Gut bacterial pathway abundance (PWY.6609..adenine.and.adenosine.salvage.III)	0.0027872	21.622	TRUE	1.34211e-05
rs13059049	3	21018404	A	G	0.0746729	0.016561	0.503591	6.51493e-06	7738	ebi-a-GCST90027650	Gut bacterial pathway abundance (X1CMET2.PWY..N10.formyl.tetrahydrofolate.biosynthesis)	0.00278788	21.6273	TRUE	4.79593e-05
rs111926862	8	51206090	G	C	0.152922	0.0337372	0.0636667	5.82184e-06	7738	ebi-a-GCST90027501	Gut bacterial pathway abundance (P42.PWY..incomplete.reductive.TCA.cycle)	0.00278813	21.6293	TRUE	1.61205e-05
rs74671141	3	179063	C	G	-0.122167	0.0267473	0.104316	4.93696e-06	7738	ebi-a-GCST90027609	Gut bacterial pathway abundance (PWY.7197..pyrimidine.deoxyribonucleotide.phosphorylation)	0.00278897	21.6358	TRUE	2.09784e-05
rs12455185	18	61019692	T	C	0.0810826	0.0175717	0.694565	3.94239e-06	7738	ebi-a-GCST90027484	Gut bacterial pathway abundance (HSERMETANA.PWY..L.methionine.biosynthesis.III)	0.00278944	21.6395	TRUE	1.05419e-05
rs9428255	1	119110848	T	C	-0.13401	0.0299121	0.915129	7.45968e-06	7738	ebi-a-GCST90027571	Gut bacterial pathway abundance (PWY.6147..6.hydroxymethyl.dihydropterin.diphosphate.biosynthesis.I)	0.00278963	21.6409	TRUE	3.14378e-05
rs2465506	7	79328573	T	C	-0.145905	0.0315429	0.929491	3.73499e-06	7738	ebi-a-GCST90027668	Gut microbiota abundance (k_Bacteria.p_Bacteroidetes.c_Bacteroidia.o_Bacteroidales.f_Rikenellaceae)	0.00279036	21.6466	TRUE	0.000143293
rs55712042	4	2706103	G	A	0.0749093	0.0168861	0.536767	9.15778e-06	7738	ebi-a-GCST90027665	Gut microbiota abundance (k_Bacteria.p_Bacteroidetes.c_Bacteroidia.o_Bacteroidales.f_Bacteroidales_noname)	0.00279053	21.648	TRUE	2.5346e-05
rs10951836	7	45886834	G	A	0.078213	0.0176769	0.352364	9.66318e-06	7738	ebi-a-GCST90027604	Gut bacterial pathway abundance (PWY.6969..TCA.cycle.V..2.oxoglutarate.ferredoxin.oxidoreductase.)	0.00279197	21.6591	TRUE	6.18295e-05
rs2962154	5	18250247	C	T	0.0747709	0.0161338	0.516585	3.57956e-06	7738	ebi-a-GCST90027642	Gut bacterial pathway abundance (SER.GLYSYN.PWY..superpathway.of.L.serine.and.glycine.biosynthesis.I)	0.00279227	21.6615	TRUE	1.21099e-05
rs79676117	20	50415961	C	A	-0.171166	0.0373321	0.0501703	4.54057e-06	7738	ebi-a-GCST90027469	Gut bacterial pathway abundance (GALACT.GLUCUROCAT.PWY..superpathway.of.hexuronide.and.hexuronate.degradation)	0.00279227	21.6615	TRUE	1.8811e-05
rs488197	9	38274267	T	C	-0.0757035	0.0170995	0.420306	9.54443e-06	7738	ebi-a-GCST90027777	Gut microbiota abundance (k_Bacteria.p_Bacteroidetes.c_Bacteroidia.o_Bacteroidales.f_Rikenellaceae.g_Alistipes.s_Alistipes_onderdonkii)	0.00279271	21.6649	TRUE	4.85134e-05
rs55712042	4	2706103	G	A	0.0749687	0.0168865	0.536767	9.01384e-06	7738	ebi-a-GCST90027694	Gut microbiota abundance (k_Bacteria.p_Bacteroidetes.c_Bacteroidia.o_Bacteroidales.f_Bacteroidales_noname.g_Bacteroidales_noname)	0.00279496	21.6824	TRUE	2.49805e-05
rs7422743	2	76674303	T	C	0.0778904	0.0168419	0.640166	3.74956e-06	7738	ebi-a-GCST90027568	Gut bacterial pathway abundance (PWY.6121..5.aminoimidazole.ribonucleotide.biosynthesis.I)	0.00279507	21.6833	TRUE	1.09636e-05
rs783253	17	72498434	C	T	-0.0833995	0.0188585	0.72146	9.76203e-06	7738	ebi-a-GCST90027738	Gut microbiota abundance (k_Bacteria.p_Bacteroidetes.c_Bacteroidia.o_Bacteroidales)	0.00279548	21.6865	TRUE	8.20011e-05
rs9787431	10	14146091	T	A	0.0807191	0.0172983	0.688334	3.06648e-06	7738	ebi-a-GCST90027645	Gut bacterial pathway abundance (THRESYN.PWY..superpathway.of.L.threonine.biosynthesis)	0.00279558	21.6872	TRUE	1.79607e-05
rs783253	17	72498434	C	T	-0.0834026	0.0188586	0.72146	9.75506e-06	7738	ebi-a-GCST90027652	Gut microbiota abundance (k_Bacteria.p_Bacteroidetes.c_Bacteroidia)	0.00279569	21.6881	TRUE	8.19549e-05
rs73098732	7	43503949	A	G	0.0995352	0.0218816	0.170003	5.39523e-06	7738	ebi-a-GCST90027738	Gut microbiota abundance (k_Bacteria.p_Bacteroidetes.c_Bacteroidia.o_Bacteroidales)	0.00279587	21.6895	TRUE	7.1567e-05
rs11683715	2	105832193	C	A	0.0802104	0.0178949	0.680861	7.3838e-06	7738	ebi-a-GCST90027640	Gut bacterial pathway abundance (RHAMCAT.PWY..L.rhamnose.degradation.I)	0.00279595	21.6901	TRUE	2.65483e-05
rs4867910	5	169441160	C	T	0.0778703	0.0175488	0.360749	9.1071e-06	7738	ebi-a-GCST90027503	Gut bacterial pathway abundance (P461.PWY..hexitol.fermentation.to.lactate..formate..ethanol.and.acetate)	0.00279673	21.6962	TRUE	9.37026e-05
rs73098732	7	43503949	A	G	0.0995528	0.0218817	0.170003	5.37477e-06	7738	ebi-a-GCST90027652	Gut microbiota abundance (k_Bacteria.p_Bacteroidetes.c_Bacteroidia)	0.00279686	21.6972	TRUE	7.13411e-05
rs6883971	5	171336723	A	G	-0.0747935	0.0161242	0.500646	3.50776e-06	7738	ebi-a-GCST90027546	Gut bacterial pathway abundance (PWY.5188..tetrapyrrole.biosynthesis.I..from.glutamate.)	0.00279703	21.6985	TRUE	4.26103e-05
rs857127	1	57201691	G	T	0.0749198	0.0165775	0.528904	6.20269e-06	7738	ebi-a-GCST90027751	Gut microbiota abundance (k_Bacteria.p_Proteobacteria)	0.00279711	21.6991	TRUE	4.08157e-05
rs6879880	5	169646064	C	T	0.0768625	0.0162327	0.384954	2.18993e-06	7738	ebi-a-GCST90027572	Gut bacterial pathway abundance (PWY.6151..S.adenosyl.L.methionine.cycle.I)	0.00279753	21.7024	TRUE	2.97916e-05
rs783253	17	72498434	C	T	-0.0834354	0.0188585	0.72146	9.67632e-06	7738	ebi-a-GCST90027749	Gut microbiota abundance (k_Bacteria.p_Bacteroidetes)	0.00279789	21.7052	TRUE	8.13783e-05
rs11040918	11	6573784	C	T	0.0782005	0.0174	0.645727	6.98072e-06	7738	ebi-a-GCST90027553	Gut bacterial pathway abundance (PWY.5667..CDP.diacylglycerol.biosynthesis.I)	0.00279792	21.7055	TRUE	2.68306e-05
rs56332785	8	67115186	T	C	0.0801429	0.0177352	0.320611	6.2177e-06	7738	ebi-a-GCST90027519	Gut bacterial pathway abundance (PWY0.1298..superpathway.of.pyrimidine.deoxyribonucleosides.degradation)	0.00279806	21.7065	TRUE	7.1331e-05
rs73098732	7	43503949	A	G	0.0995841	0.0218816	0.170003	5.33814e-06	7738	ebi-a-GCST90027749	Gut microbiota abundance (k_Bacteria.p_Bacteroidetes)	0.00279861	21.7108	TRUE	7.09246e-05
rs77502228	2	140505773	T	A	-0.160699	0.0353101	0.0575034	5.33716e-06	7738	ebi-a-GCST90027737	Gut microbiota abundance (k_Bacteria.p_Actinobacteria.c_Actinobacteria.o_Coriobacteriales)	0.00279917	21.7152	TRUE	1.35726e-05
rs77502228	2	140505773	T	A	-0.160702	0.0353101	0.0575034	5.33507e-06	7738	ebi-a-GCST90027663	Gut microbiota abundance (k_Bacteria.p_Actinobacteria.c_Actinobacteria.o_Coriobacteriales.f_Coriobacteriaceae)	0.00279928	21.716	TRUE	1.35675e-05
rs16824588	1	1900232	C	T	-0.0758233	0.0167556	0.41912	6.03226e-06	7738	ebi-a-GCST90027582	Gut bacterial pathway abundance (PWY.6519..8.amino.7.oxononanoate.biosynthesis.I)	0.00279937	21.7167	TRUE	1.79204e-05
rs79328165	2	153926901	C	T	-0.160656	0.0360039	0.0575442	8.11279e-06	7738	ebi-a-GCST90027527	Gut bacterial pathway abundance (PWY0.845..superpathway.of.pyridoxal.5..phosphate.biosynthesis.and.salvage)	0.00279954	21.718	TRUE	2.90081e-05
rs112102053	9	115974721	A	G	0.110645	0.0245293	0.131702	6.45996e-06	7738	ebi-a-GCST90027483	Gut bacterial pathway abundance (HOMOSER.METSYN.PWY..L.methionine.biosynthesis.I)	0.00279998	21.7215	TRUE	6.95408e-05
rs1479994	3	22121445	C	G	0.0819165	0.018018	0.296866	5.45808e-06	7738	ebi-a-GCST90027480	Gut bacterial pathway abundance (HEXITOLDEGSUPER.PWY..superpathway.of.hexitol.degradation..bacteria.)	0.00280138	21.7323	TRUE	5.23299e-05
rs6504045	17	59555112	G	A	0.0847977	0.0181586	0.265218	3.01432e-06	7738	ebi-a-GCST90027574	Gut bacterial pathway abundance (PWY.621..sucrose.degradation.III..sucrose.invertase.)	0.00280259	21.7418	TRUE	1.24739e-05
rs4889160	16	80573300	A	G	0.0891387	0.0194977	0.228647	4.83649e-06	7738	ebi-a-GCST90027513	Gut bacterial pathway abundance (PRPP.PWY..superpathway.of.histidine..purine..and.pyrimidine.biosynthesis)	0.00280273	21.7429	TRUE	1.24321e-05
rs11732083	4	137349221	A	C	0.0887252	0.0192215	0.231878	3.91345e-06	7738	ebi-a-GCST90027571	Gut bacterial pathway abundance (PWY.6147..6.hydroxymethyl.dihydropterin.diphosphate.biosynthesis.I)	0.00280423	21.7545	TRUE	1.25558e-05
rs77906768	9	76713942	G	A	0.133484	0.0293512	0.0861075	5.42026e-06	7738	ebi-a-GCST90027451	Gut bacterial pathway abundance (ASPASN.PWY..superpathway.of.L.aspartate.and.L.asparagine.biosynthesis)	0.0028043	21.7551	TRUE	2.22982e-05
rs77586457	16	24512006	A	G	0.161874	0.0358215	0.056734	6.21599e-06	7738	ebi-a-GCST90027644	Gut bacterial pathway abundance (SULFATE.CYS.PWY..superpathway.of.sulfate.assimilation.and.cysteine.biosynthesis)	0.00280454	21.7569	TRUE	4.21584e-05
rs116656500	4	7961293	C	T	-0.150967	0.0332048	0.0658668	5.45331e-06	7738	ebi-a-GCST90027674	Gut microbiota abundance (k_Bacteria.p_Firmicutes.c_Clostridia.o_Clostridiales.f_Lachnospiraceae)	0.00280459	21.7573	TRUE	3.72972e-05
rs1423084	16	26561371	G	A	-0.0915073	0.0202815	0.787237	6.42629e-06	7738	ebi-a-GCST90027604	Gut bacterial pathway abundance (PWY.6969..TCA.cycle.V..2.oxoglutarate.ferredoxin.oxidoreductase.)	0.00280507	21.761	TRUE	2.20291e-05
rs143107308	22	43893034	C	T	0.0750211	0.0166577	0.528212	6.67806e-06	7738	ebi-a-GCST90027527	Gut bacterial pathway abundance (PWY0.845..superpathway.of.pyridoxal.5..phosphate.biosynthesis.and.salvage)	0.00280512	21.7615	TRUE	5.5038e-05
rs76346802	11	90723689	G	A	-0.128867	0.0280657	0.0931431	4.39845e-06	7738	ebi-a-GCST90027615	Gut bacterial pathway abundance (PWY.7221..guanosine.ribonucleotides.de.novo.biosynthesis)	0.00280545	21.764	TRUE	2.63269e-05
rs10930969	2	182327957	A	G	-0.0948247	0.0209472	0.193414	5.98701e-06	7738	ebi-a-GCST90027526	Gut bacterial pathway abundance (PWY0.781..aspartate.superpathway)	0.00280551	21.7645	TRUE	2.16918e-05
rs11726764	4	107710360	A	C	0.15063	0.0333196	0.0662113	6.16141e-06	7738	ebi-a-GCST90027646	Gut bacterial pathway abundance (TRNA.CHARGING.PWY..tRNA.charging)	0.00280565	21.7656	TRUE	5.82371e-05
rs1467160	8	66299726	G	T	-0.0751674	0.0166274	0.459531	6.16354e-06	7738	ebi-a-GCST90027519	Gut bacterial pathway abundance (PWY0.1298..superpathway.of.pyrimidine.deoxyribonucleosides.degradation)	0.00280656	21.7727	TRUE	1.60535e-05
rs80049853	16	90007889	A	G	0.144856	0.031383	0.0720914	3.91724e-06	7738	ebi-a-GCST90027527	Gut bacterial pathway abundance (PWY0.845..superpathway.of.pyridoxal.5..phosphate.biosynthesis.and.salvage)	0.00280732	21.7786	TRUE	1.64293e-05
rs56083061	20	6430696	A	G	0.0847156	0.0186553	0.266758	5.59603e-06	7738	ebi-a-GCST90027646	Gut bacterial pathway abundance (TRNA.CHARGING.PWY..tRNA.charging)	0.00280751	21.7801	TRUE	1.77344e-05
rs10777971	12	99752344	G	T	0.0780639	0.0168937	0.359993	3.82103e-06	7738	ebi-a-GCST90027602	Gut bacterial pathway abundance (PWY.6897..thiamin.salvage.II)	0.00280808	21.7845	TRUE	9.48278e-05
rs58235446	9	93850539	T	C	-0.153253	0.033084	0.0638651	3.61743e-06	7738	ebi-a-GCST90027447	Gut bacterial pathway abundance (ANAGLYCOLYSIS.PWY..glycolysis.III..from.glucose.)	0.00280834	21.7865	TRUE	1.84486e-05
rs62568138	9	79596268	G	A	0.161024	0.0355535	0.057462	5.92489e-06	7738	ebi-a-GCST90027573	Gut bacterial pathway abundance (PWY.6163..chorismate.biosynthesis.from.3.dehydroquinate)	0.00280861	21.7886	TRUE	6.83976e-05
rs72835533	6	23731053	G	A	-0.0941348	0.021039	0.197483	7.66655e-06	7738	ebi-a-GCST90027613	Gut bacterial pathway abundance (PWY.7211..superpathway.of.pyrimidine.deoxyribonucleotides.de.novo.biosynthesis)	0.00280876	21.7898	TRUE	0.000139194
rs115981692	1	216168988	A	G	0.168762	0.0360659	0.052016	2.87919e-06	7738	ebi-a-GCST90027578	Gut bacterial pathway abundance (PWY.6317..galactose.degradation.I..Leloir.pathway.)	0.00280878	21.7899	TRUE	1.11182e-05
rs742682	1	114897076	C	A	-0.110503	0.0242162	0.132617	5.03883e-06	7738	ebi-a-GCST90027693	Gut microbiota abundance (k_Bacteria.p_Bacteroidetes.c_Bacteroidia.o_Bacteroidales.f_Bacteroidaceae.g_Bacteroides)	0.00280924	21.7935	TRUE	1.21101e-05
rs1962815	7	148227586	A	G	0.0771051	0.0167663	0.382817	4.24874e-06	7738	ebi-a-GCST90027539	Gut bacterial pathway abundance (PWY.5097..L.lysine.biosynthesis.VI)	0.00280932	21.7941	TRUE	1.07517e-05
rs4371271	19	11184293	C	T	-0.0752642	0.0168764	0.455325	8.20635e-06	7738	ebi-a-GCST90027638	Gut bacterial pathway abundance (PYRIDNUCSYN.PWY..NAD.biosynthesis.I..from.aspartate.)	0.00280974	21.7974	TRUE	0.000207029
rs72918404	6	96282103	C	T	-0.105726	0.0230278	0.147413	4.40606e-06	7738	ebi-a-GCST90027555	Gut bacterial pathway abundance (PWY.5686..UMP.biosynthesis)	0.00280975	21.7975	TRUE	1.99479e-05
rs2244670	10	111524436	A	T	-0.0923156	0.0199879	0.208219	3.86367e-06	7738	ebi-a-GCST90027490	Gut bacterial pathway abundance (NAGLIPASYN.PWY..lipid.IVA.biosynthesis)	0.00281	21.7994	TRUE	2.23993e-05
rs224615	11	32064120	G	A	-0.107822	0.02376	0.859342	5.67976e-06	7738	ebi-a-GCST90027640	Gut bacterial pathway abundance (RHAMCAT.PWY..L.rhamnose.degradation.I)	0.00281045	21.8029	TRUE	1.69023e-05
rs713716	22	46871094	A	G	-0.0864109	0.0187812	0.251488	4.20591e-06	7738	ebi-a-GCST90027479	Gut bacterial pathway abundance (HEMESYN2.PWY..heme.biosynthesis.II..anaerobic.)	0.00281114	21.8083	TRUE	0.000167986
rs28733370	15	59071584	G	C	0.0950438	0.020597	0.192839	3.9413e-06	7738	ebi-a-GCST90027453	Gut bacterial pathway abundance (BRANCHED.CHAIN.AA.SYN.PWY..superpathway.of.branched.amino.acid.biosynthesis)	0.00281211	21.8158	TRUE	1.08322e-05
rs767746	8	1747698	C	T	-0.0883479	0.0193562	0.764279	5.0113e-06	7738	ebi-a-GCST90027640	Gut bacterial pathway abundance (RHAMCAT.PWY..L.rhamnose.degradation.I)	0.00281237	21.8179	TRUE	1.20778e-05
rs742682	1	114897076	C	A	-0.110567	0.024218	0.132617	4.98356e-06	7738	ebi-a-GCST90027664	Gut microbiota abundance (k_Bacteria.p_Bacteroidetes.c_Bacteroidia.o_Bacteroidales.f_Bacteroidaceae)	0.00281249	21.8188	TRUE	1.19878e-05
rs2406211	18	74348969	C	T	-0.0760629	0.0165964	0.416967	4.5811e-06	7738	ebi-a-GCST90027513	Gut bacterial pathway abundance (PRPP.PWY..superpathway.of.histidine..purine..and.pyrimidine.biosynthesis)	0.00281301	21.8228	TRUE	5.33653e-05
rs12123571	1	32012461	G	A	0.0750497	0.0161919	0.484586	3.56936e-06	7738	ebi-a-GCST90027533	Gut bacterial pathway abundance (PWY.4242..pantothenate.and.coenzyme.A.biosynthesis.III)	0.00281355	21.8271	TRUE	1.80461e-05
rs2208125	20	14523969	G	A	0.0774429	0.0168241	0.375845	4.16246e-06	7738	ebi-a-GCST90027480	Gut bacterial pathway abundance (HEXITOLDEGSUPER.PWY..superpathway.of.hexitol.degradation..bacteria.)	0.00281381	21.829	TRUE	2.80979e-05
rs11211406	1	47413786	A	C	0.0919539	0.0196408	0.789079	2.844e-06	7738	ebi-a-GCST90027668	Gut microbiota abundance (k_Bacteria.p_Bacteroidetes.c_Bacteroidia.o_Bacteroidales.f_Rikenellaceae)	0.00281456	21.8349	TRUE	3.27296e-05
rs73035953	5	9599686	A	G	-0.0971018	0.02114	0.182607	4.36325e-06	7738	ebi-a-GCST90027581	Gut bacterial pathway abundance (PWY.6507..4.deoxy.L.threo.hex.4.enopyranuronate.degradation)	0.00281471	21.836	TRUE	2.36362e-05
rs10070311	5	79570013	T	C	0.0770743	0.0171681	0.385612	7.14266e-06	7738	ebi-a-GCST90027690	Gut microbiota abundance (k_Bacteria.p_Actinobacteria.c_Actinobacteria.o_Coriobacteriales.f_Coriobacteriaceae.g_Collinsella)	0.00281477	21.8365	TRUE	0.000113918
rs2634527	8	59499389	C	T	-0.0750373	0.0167956	0.498505	7.90697e-06	7738	ebi-a-GCST90027470	Gut bacterial pathway abundance (GALACTUROCAT.PWY..D.galacturonate.degradation.I)	0.00281527	21.8404	TRUE	7.01765e-05
rs72773357	10	8502417	C	T	-0.103127	0.0222823	0.157079	3.68867e-06	7738	ebi-a-GCST90027611	Gut bacterial pathway abundance (PWY.7199..pyrimidine.deoxyribonucleosides.salvage)	0.00281631	21.8485	TRUE	9.2401e-06
rs13139468	4	65763976	G	A	-0.0872292	0.0194561	0.754715	7.34683e-06	7738	ebi-a-GCST90027566	Gut bacterial pathway abundance (PWY.5973..cis.vaccenate.biosynthesis)	0.00281714	21.8549	TRUE	2.64147e-05
rs2367796	2	180308028	T	C	-0.106754	0.0237448	0.144477	6.92835e-06	7738	ebi-a-GCST90027504	Gut bacterial pathway abundance (PANTO.PWY..phosphopantothenate.biosynthesis.I)	0.00281727	21.856	TRUE	2.89668e-05
rs55712042	4	2706103	G	A	0.0752817	0.0168888	0.536767	8.2924e-06	7738	ebi-a-GCST90027762	Gut microbiota abundance (k_Bacteria.p_Bacteroidetes.c_Bacteroidia.o_Bacteroidales.f_Bacteroidales_noname.g_Bacteroidales_noname.s_Bacteroidales_bacterium_ph8)	0.00281834	21.8643	TRUE	2.31414e-05
rs10015335	4	13235866	A	T	-0.079337	0.0174319	0.338509	5.33286e-06	7738	ebi-a-GCST90027541	Gut bacterial pathway abundance (PWY.5101..L.isoleucine.biosynthesis.II)	0.00281887	21.8685	TRUE	6.18937e-05
rs112199808	19	35666550	A	C	-0.129859	0.028176	0.0920788	4.04893e-06	7738	ebi-a-GCST90027568	Gut bacterial pathway abundance (PWY.6121..5.aminoimidazole.ribonucleotide.biosynthesis.I)	0.00281956	21.8738	TRUE	3.0699e-05
rs79035992	13	76403224	A	G	0.162906	0.0354128	0.0562931	4.22105e-06	7738	ebi-a-GCST90027480	Gut bacterial pathway abundance (HEXITOLDEGSUPER.PWY..superpathway.of.hexitol.degradation..bacteria.)	0.00281966	21.8746	TRUE	2.51596e-05
rs74949229	10	9526946	A	G	0.128746	0.0283454	0.0938701	5.57096e-06	7738	ebi-a-GCST90027504	Gut bacterial pathway abundance (PANTO.PWY..phosphopantothenate.biosynthesis.I)	0.00281978	21.8755	TRUE	2.4078e-05
rs477574	1	115999212	T	A	-0.0781871	0.0168499	0.639149	3.48057e-06	7738	ebi-a-GCST90027650	Gut bacterial pathway abundance (X1CMET2.PWY..N10.formyl.tetrahydrofolate.biosynthesis)	0.00281988	21.8763	TRUE	3.40878e-05
rs9404304	6	103485557	T	C	0.0926412	0.0203797	0.20735	5.47381e-06	7738	ebi-a-GCST90027568	Gut bacterial pathway abundance (PWY.6121..5.aminoimidazole.ribonucleotide.biosynthesis.I)	0.00282113	21.886	TRUE	1.59491e-05
rs6508629	18	27557607	T	C	-0.102602	0.022689	0.159404	6.12294e-06	7738	ebi-a-GCST90027780	Gut microbiota abundance (k_Bacteria.p_Bacteroidetes.c_Bacteroidia.o_Bacteroidales.f_Rikenellaceae.g_Alistipes.s_Alistipes_shahii)	0.00282116	21.8863	TRUE	3.00785e-05
rs741054	7	31081980	A	T	0.0874913	0.0188945	0.243661	3.64762e-06	7738	ebi-a-GCST90027491	Gut bacterial pathway abundance (NONMEVIPP.PWY..methylerythritol.phosphate.pathway.I)	0.00282138	21.888	TRUE	4.19442e-05
rs2527213	7	158754493	A	C	0.140356	0.031139	0.922361	6.56266e-06	7738	ebi-a-GCST90027852	Gut microbiota abundance (k_Bacteria.p_Firmicutes.c_Clostridia.o_Clostridiales.f_Lachnospiraceae.g_Lachnospiraceae_noname.s_Lachnospiraceae_bacterium_7_1_58FAA)	0.00282145	21.8885	TRUE	3.96345e-05
rs2465506	7	79328573	T	C	-0.146726	0.0315474	0.929491	3.30385e-06	7738	ebi-a-GCST90027701	Gut microbiota abundance (k_Bacteria.p_Bacteroidetes.c_Bacteroidia.o_Bacteroidales.f_Rikenellaceae.g_Alistipes)	0.00282185	21.8916	TRUE	0.000129828
rs17206746	8	59544252	T	A	0.0829663	0.0179829	0.288105	3.95722e-06	7738	ebi-a-GCST90027676	Gut microbiota abundance (k_Bacteria.p_Firmicutes.c_Clostridia.o_Clostridiales.f_Ruminococcaceae)	0.00282358	21.9051	TRUE	2.25892e-05
rs113710653	21	47581835	T	C	0.128026	0.0277397	0.0952181	3.92636e-06	7738	ebi-a-GCST90027666	Gut microbiota abundance (k_Bacteria.p_Bacteroidetes.c_Bacteroidia.o_Bacteroidales.f_Porphyromonadaceae)	0.00282416	21.9096	TRUE	5.44881e-05
rs12622085	2	170162682	G	A	0.0817846	0.0184818	0.302884	9.63807e-06	7738	ebi-a-GCST90027802	Gut microbiota abundance (k_Bacteria.p_Firmicutes.c_Clostridia.o_Clostridiales.f_Ruminococcaceae.g_Subdoligranulum.s_Subdoligranulum_unclassified)	0.00282458	21.9129	TRUE	0.00010067
rs2813909	1	244778044	T	C	0.0906401	0.0193856	0.220554	2.93056e-06	7738	ebi-a-GCST90027573	Gut bacterial pathway abundance (PWY.6163..chorismate.biosynthesis.from.3.dehydroquinate)	0.0028247	21.9137	TRUE	4.47598e-05
rs1126742	1	47398496	G	A	-0.108664	0.0236707	0.138917	4.41876e-06	7738	ebi-a-GCST90027638	Gut bacterial pathway abundance (PYRIDNUCSYN.PWY..NAD.biosynthesis.I..from.aspartate.)	0.00282489	21.9153	TRUE	1.962e-05
rs477441	3	172172254	G	T	-0.0955912	0.0209091	0.808862	4.83671e-06	7738	ebi-a-GCST90027535	Gut bacterial pathway abundance (PWY4FS.7..phosphatidylglycerol.biosynthesis.I..plastidic.)	0.00282545	21.9196	TRUE	1.36892e-05
rs11086863	20	41783638	A	G	-0.0782674	0.017591	0.360961	8.61529e-06	7738	ebi-a-GCST90027553	Gut bacterial pathway abundance (PWY.5667..CDP.diacylglycerol.biosynthesis.I)	0.00282605	21.9243	TRUE	2.88107e-05
rs10409224	19	34535507	G	A	-0.0785661	0.0169563	0.354823	3.59633e-06	7738	ebi-a-GCST90027553	Gut bacterial pathway abundance (PWY.5667..CDP.diacylglycerol.biosynthesis.I)	0.00282612	21.9248	TRUE	1.74007e-05
rs12619063	2	226467954	A	G	-0.0907745	0.0203645	0.219821	8.2922e-06	7738	ebi-a-GCST90027674	Gut microbiota abundance (k_Bacteria.p_Firmicutes.c_Clostridia.o_Clostridiales.f_Lachnospiraceae)	0.00282632	21.9264	TRUE	2.6918e-05
rs79103551	9	73406240	T	C	0.152765	0.0333575	0.0647766	4.65801e-06	7738	ebi-a-GCST90027519	Gut bacterial pathway abundance (PWY0.1298..superpathway.of.pyrimidine.deoxyribonucleosides.degradation)	0.00282756	21.936	TRUE	2.89802e-05
rs35698389	7	155051832	G	A	0.112728	0.0243454	0.12754	3.65006e-06	7738	ebi-a-GCST90027628	Gut bacterial pathway abundance (PWY.841..superpathway.of.purine.nucleotides.de.novo.biosynthesis.I)	0.00282804	21.9398	TRUE	1.45862e-05
rs13377496	11	132864099	T	C	-0.13346	0.0301469	0.0869516	9.55542e-06	7738	ebi-a-GCST90027566	Gut bacterial pathway abundance (PWY.5973..cis.vaccenate.biosynthesis)	0.00282816	21.9407	TRUE	4.09417e-05
rs59244529	1	86572316	T	C	0.104891	0.0232	0.151476	6.15049e-06	7738	ebi-a-GCST90027526	Gut bacterial pathway abundance (PWY0.781..aspartate.superpathway)	0.00282823	21.9412	TRUE	1.40836e-05
rs73218301	12	94875903	C	T	-0.0956164	0.0207613	0.191271	4.11434e-06	7738	ebi-a-GCST90027618	Gut bacterial pathway abundance (PWY.724..superpathway.of.L.lysine..L.threonine.and.L.methionine.biosynthesis.II)	0.00282844	21.9429	TRUE	1.20849e-05
rs9882102	3	42159514	A	G	-0.0760817	0.0165105	0.575358	4.06434e-06	7738	ebi-a-GCST90027674	Gut microbiota abundance (k_Bacteria.p_Firmicutes.c_Clostridia.o_Clostridiales.f_Lachnospiraceae)	0.00282847	21.9431	TRUE	1.29976e-05
rs11652058	17	64584932	A	G	0.0912383	0.0199153	0.217003	4.62083e-06	7738	ebi-a-GCST90027663	Gut microbiota abundance (k_Bacteria.p_Actinobacteria.c_Actinobacteria.o_Coriobacteriales.f_Coriobacteriaceae)	0.00282885	21.9461	TRUE	2.88344e-05
rs8001568	13	22440529	C	T	0.12943	0.0288084	0.0931111	7.02991e-06	7738	ebi-a-GCST90027586	Gut bacterial pathway abundance (PWY.6608..guanosine.nucleotides.degradation.III)	0.00282915	21.9484	TRUE	2.85712e-05
rs151701	1	91522713	T	C	0.0863005	0.0189045	0.254949	4.9931e-06	7738	ebi-a-GCST90027505	Gut bacterial pathway abundance (PANTOSYN.PWY..pantothenate.and.coenzyme.A.biosynthesis.I)	0.00282941	21.9504	TRUE	2.2882e-05
rs13009600	2	211772624	A	G	0.0773765	0.0174601	0.382966	9.35255e-06	7738	ebi-a-GCST90027730	Gut microbiota abundance (k_Bacteria.p_Proteobacteria.c_Deltaproteobacteria.o_Desulfovibrionales.f_Desulfovibrionaceae.g_Bilophila)	0.00282955	21.9515	TRUE	2.94248e-05
rs11652058	17	64584932	A	G	0.0912553	0.0199153	0.217003	4.60182e-06	7738	ebi-a-GCST90027737	Gut microbiota abundance (k_Bacteria.p_Actinobacteria.c_Actinobacteria.o_Coriobacteriales)	0.00282991	21.9543	TRUE	2.87305e-05
rs617024	18	74789004	T	C	-0.110423	0.0243578	0.134058	5.80524e-06	7738	ebi-a-GCST90027615	Gut bacterial pathway abundance (PWY.7221..guanosine.ribonucleotides.de.novo.biosynthesis)	0.00283094	21.9623	TRUE	5.62875e-05
rs7160842	14	68955701	G	A	0.0752614	0.0160597	0.490014	2.78119e-06	7738	ebi-a-GCST90027501	Gut bacterial pathway abundance (P42.PWY..incomplete.reductive.TCA.cycle)	0.00283101	21.9629	TRUE	1.9106e-05
rs10953974	7	122872010	T	G	-0.113712	0.0245455	0.12518	3.60928e-06	7738	ebi-a-GCST90027526	Gut bacterial pathway abundance (PWY0.781..aspartate.superpathway)	0.00283202	21.9707	TRUE	3.30578e-05
rs113333050	7	136417370	T	C	-0.146766	0.0322778	0.0707679	5.44264e-06	7738	ebi-a-GCST90027583	Gut bacterial pathway abundance (PWY.6545..pyrimidine.deoxyribonucleotides.de.novo.biosynthesis.III)	0.00283297	21.9781	TRUE	3.10227e-05
rs2943246	10	50119379	C	T	-0.0800299	0.0178628	0.330179	7.45538e-06	7738	ebi-a-GCST90027535	Gut bacterial pathway abundance (PWY4FS.7..phosphatidylglycerol.biosynthesis.I..plastidic.)	0.00283298	21.9782	TRUE	0.000106837
rs10918287	1	165784152	A	G	-0.0781066	0.0173838	0.633281	7.02021e-06	7738	ebi-a-GCST90027490	Gut bacterial pathway abundance (NAGLIPASYN.PWY..lipid.IVA.biosynthesis)	0.00283358	21.9829	TRUE	3.28127e-05
rs11948304	5	14111048	A	G	0.0846347	0.0182383	0.27158	3.47584e-06	7738	ebi-a-GCST90027481	Gut bacterial pathway abundance (HISDEG.PWY..L.histidine.degradation.I)	0.00283404	21.9865	TRUE	5.4491e-05
rs61798216	4	36459051	G	A	-0.118636	0.026406	0.113593	7.03008e-06	7738	ebi-a-GCST90027455	Gut bacterial pathway abundance (COBALSYN.PWY..adenosylcobalamin.salvage.from.cobinamide.I)	0.00283431	21.9886	TRUE	2.47082e-05
rs11211406	1	47413786	A	C	0.0922835	0.0196436	0.789079	2.62851e-06	7738	ebi-a-GCST90027701	Gut microbiota abundance (k_Bacteria.p_Bacteroidetes.c_Bacteroidia.o_Bacteroidales.f_Rikenellaceae.g_Alistipes)	0.00283477	21.9922	TRUE	3.05842e-05
rs59033852	13	23656934	C	T	-0.152808	0.033767	0.0649189	6.0292e-06	7738	ebi-a-GCST90027743	Gut microbiota abundance (k_Bacteria.p_Proteobacteria.c_Betaproteobacteria.o_Burkholderiales)	0.00283493	21.9934	TRUE	6.9859e-05
rs1686648	13	60099693	A	G	-0.0931009	0.020743	0.793975	7.17943e-06	7738	ebi-a-GCST90027608	Gut bacterial pathway abundance (PWY.7196..superpathway.of.pyrimidine.ribonucleosides.salvage)	0.00283573	21.9996	TRUE	0.000110441
rs73196427	21	19738806	T	C	-0.11369	0.0257159	0.125452	9.82517e-06	7738	ebi-a-GCST90027527	Gut bacterial pathway abundance (PWY0.845..superpathway.of.pyridoxal.5..phosphate.biosynthesis.and.salvage)	0.00283619	22.0032	TRUE	0.000718618
rs920917	15	58688478	C	A	0.110506	0.0239977	0.134139	4.12781e-06	7738	ebi-a-GCST90027469	Gut bacterial pathway abundance (GALACT.GLUCUROCAT.PWY..superpathway.of.hexuronide.and.hexuronate.degradation)	0.00283664	22.0067	TRUE	2.1982e-05
rs9512593	13	27849071	G	A	0.0822548	0.0182347	0.299083	6.45535e-06	7738	ebi-a-GCST90027631	Gut bacterial pathway abundance (PWY_GLYCOLYSIS..glycolysis.I..from.glucose.6.phosphate.)	0.00283668	22.007	TRUE	1.78711e-05
rs7997810	13	53379240	A	G	0.0785295	0.0164352	0.358779	1.76938e-06	7738	ebi-a-GCST90027594	Gut bacterial pathway abundance (PWY.6700..queuosine.biosynthesis)	0.00283746	22.0131	TRUE	5.75236e-06
rs13088151	3	3049520	G	A	-0.0896934	0.020243	0.228659	9.38642e-06	7738	ebi-a-GCST90027604	Gut bacterial pathway abundance (PWY.6969..TCA.cycle.V..2.oxoglutarate.ferredoxin.oxidoreductase.)	0.00283783	22.0159	TRUE	4.28744e-05
rs146068392	2	40113977	G	C	-0.172134	0.0384131	0.050432	7.42455e-06	7738	ebi-a-GCST90027642	Gut bacterial pathway abundance (SER.GLYSYN.PWY..superpathway.of.L.serine.and.glycine.biosynthesis.I)	0.00283789	22.0164	TRUE	6.40208e-05
rs6870833	5	170268182	G	A	0.164484	0.0369097	0.944468	8.33489e-06	7738	ebi-a-GCST90027524	Gut bacterial pathway abundance (PWY0.1586..peptidoglycan.maturation..meso.diaminopimelate.containing.)	0.00283797	22.017	TRUE	0.000133949
rs4797270	18	6928946	C	T	0.0753597	0.0170083	0.511347	9.39031e-06	7738	ebi-a-GCST90027618	Gut bacterial pathway abundance (PWY.724..superpathway.of.L.lysine..L.threonine.and.L.methionine.biosynthesis.II)	0.00283808	22.0179	TRUE	6.34869e-05
rs4816989	21	26181265	G	A	-0.0798621	0.017152	0.665608	3.22196e-06	7738	ebi-a-GCST90027719	Gut microbiota abundance (k_Bacteria.p_Firmicutes.c_Clostridia.o_Clostridiales.f_Ruminococcaceae.g_Subdoligranulum)	0.00283913	22.0261	TRUE	1.90523e-05
rs79195604	15	33082731	A	G	0.151377	0.0334773	0.0663535	6.13197e-06	7738	ebi-a-GCST90027498	Gut bacterial pathway abundance (P162.PWY..L.glutamate.degradation.V..via.hydroxyglutarate.)	0.0028392	22.0266	TRUE	4.63978e-05
rs59033852	13	23656934	C	T	-0.152927	0.0337678	0.0649189	5.93226e-06	7738	ebi-a-GCST90027657	Gut microbiota abundance (k_Bacteria.p_Proteobacteria.c_Betaproteobacteria)	0.00283935	22.0277	TRUE	6.89011e-05
rs315588	10	36487049	T	C	0.0972865	0.0218412	0.183821	8.41802e-06	7738	ebi-a-GCST90027698	Gut microbiota abundance (k_Bacteria.p_Bacteroidetes.c_Bacteroidia.o_Bacteroidales.f_Porphyromonadaceae.g_Parabacteroides)	0.00283998	22.0327	TRUE	2.36912e-05
rs1515603	3	174255891	A	G	0.14961	0.0324188	0.0680756	3.93269e-06	7738	ebi-a-GCST90027617	Gut bacterial pathway abundance (PWY.7237..myo...chiro..and.scillo.inositol.degradation)	0.00284003	22.0331	TRUE	1.96379e-05
rs2914928	5	97048466	C	T	-0.0816632	0.0177702	0.307512	4.31708e-06	7738	ebi-a-GCST90027518	Gut bacterial pathway abundance (PWY0.1297..superpathway.of.purine.deoxyribonucleosides.degradation)	0.00284025	22.0348	TRUE	1.26813e-05
rs10005886	4	155007625	G	T	0.13034	0.0284145	0.0920829	4.4948e-06	7738	ebi-a-GCST90027482	Gut bacterial pathway abundance (HISTSYN.PWY..L.histidine.biosynthesis)	0.0028406	22.0375	TRUE	0.000138096
rs12675379	8	117505928	C	T	0.0754169	0.0165522	0.515953	5.20595e-06	7738	ebi-a-GCST90027654	Gut microbiota abundance (k_Bacteria.p_Firmicutes.c_Clostridia)	0.00284096	22.0403	TRUE	0.000112345
rs12675379	8	117505928	C	T	0.0754182	0.0165522	0.515953	5.20415e-06	7738	ebi-a-GCST90027740	Gut microbiota abundance (k_Bacteria.p_Firmicutes.c_Clostridia.o_Clostridiales)	0.00284106	22.041	TRUE	0.00011231
rs10979829	9	112101933	A	T	0.0895778	0.0193862	0.229883	3.82455e-06	7738	ebi-a-GCST90027508	Gut bacterial pathway abundance (PHOSLIPSYN.PWY..superpathway.of.phospholipid.biosynthesis.I..bacteria.)	0.00284115	22.0418	TRUE	1.16364e-05
rs6603965	1	91904085	T	C	-0.0786778	0.0171333	0.643205	4.38824e-06	7738	ebi-a-GCST90027625	Gut bacterial pathway abundance (PWY.7400..L.arginine.biosynthesis.IV..archaebacteria.)	0.00284121	22.0422	TRUE	1.30762e-05
rs2448269	11	80099803	T	C	0.0958694	0.0215746	0.191151	8.84545e-06	7738	ebi-a-GCST90027666	Gut microbiota abundance (k_Bacteria.p_Bacteroidetes.c_Bacteroidia.o_Bacteroidales.f_Porphyromonadaceae)	0.00284207	22.0489	TRUE	2.33408e-05
rs602386	1	9405923	G	C	-0.0971919	0.0214695	0.18448	5.98356e-06	7738	ebi-a-GCST90027540	Gut bacterial pathway abundance (PWY.5100..pyruvate.fermentation.to.acetate.and.lactate.II)	0.00284233	22.0509	TRUE	1.41085e-05
rs7608101	2	78383288	C	T	0.0836171	0.0183571	0.283873	5.23757e-06	7738	ebi-a-GCST90027518	Gut bacterial pathway abundance (PWY0.1297..superpathway.of.purine.deoxyribonucleosides.degradation)	0.00284272	22.054	TRUE	3.64654e-05
rs2827430	21	23720260	A	G	-0.140764	0.03022	0.077787	3.19352e-06	7738	ebi-a-GCST90027572	Gut bacterial pathway abundance (PWY.6151..S.adenosyl.L.methionine.cycle.I)	0.00284283	22.0549	TRUE	8.54324e-06
rs7796539	7	28507628	T	C	0.104855	0.0230006	0.152561	5.14517e-06	7738	ebi-a-GCST90027616	Gut bacterial pathway abundance (PWY.7234..inosine.5..phosphate.biosynthesis.III)	0.00284289	22.0553	TRUE	2.36228e-05
rs28806584	3	68010971	C	G	-0.0819916	0.017878	0.696357	4.5145e-06	7738	ebi-a-GCST90027663	Gut microbiota abundance (k_Bacteria.p_Actinobacteria.c_Actinobacteria.o_Coriobacteriales.f_Coriobacteriaceae)	0.00284292	22.0555	TRUE	1.97282e-05
rs149854766	18	49864230	T	A	-0.153123	0.0343351	0.06483	8.20843e-06	7738	ebi-a-GCST90027594	Gut bacterial pathway abundance (PWY.6700..queuosine.biosynthesis)	0.002843	22.0562	TRUE	2.03591e-05
rs56178001	7	5362944	C	G	-0.0829141	0.0181179	0.707901	4.73108e-06	7738	ebi-a-GCST90027664	Gut microbiota abundance (k_Bacteria.p_Bacteroidetes.c_Bacteroidia.o_Bacteroidales.f_Bacteroidaceae)	0.00284308	22.0568	TRUE	1.43741e-05
rs61733531	3	36176541	T	C	0.100089	0.0221499	0.171229	6.22171e-06	7738	ebi-a-GCST90027513	Gut bacterial pathway abundance (PRPP.PWY..superpathway.of.histidine..purine..and.pyrimidine.biosynthesis)	0.00284325	22.0581	TRUE	5.06889e-05
rs74459573	11	66690149	C	T	0.0943692	0.0202461	0.199396	3.14514e-06	7738	ebi-a-GCST90027638	Gut bacterial pathway abundance (PYRIDNUCSYN.PWY..NAD.biosynthesis.I..from.aspartate.)	0.00284331	22.0586	TRUE	1.09487e-05
rs11732081	4	62600906	T	C	0.0783349	0.0174252	0.364727	6.94065e-06	7738	ebi-a-GCST90027736	Gut microbiota abundance (k_Bacteria.p_Actinobacteria.c_Actinobacteria.o_Bifidobacteriales)	0.0028436	22.0608	TRUE	6.51635e-05
rs11732081	4	62600906	T	C	0.0783377	0.0174251	0.364727	6.93522e-06	7738	ebi-a-GCST90027662	Gut microbiota abundance (k_Bacteria.p_Actinobacteria.c_Actinobacteria.o_Bifidobacteriales.f_Bifidobacteriaceae)	0.00284381	22.0624	TRUE	6.51143e-05
rs10933259	2	229353849	G	A	0.0833518	0.0180549	0.287092	3.9014e-06	7738	ebi-a-GCST90027554	Gut bacterial pathway abundance (PWY.5676..acetyl.CoA.fermentation.to.butanoate.II)	0.0028439	22.0632	TRUE	3.18724e-05
rs2620868	12	61370770	C	T	-0.0759932	0.0162372	0.438608	2.86622e-06	7738	ebi-a-GCST90027461	Gut bacterial pathway abundance (DTDPRHAMSYN.PWY..dTDP.L.rhamnose.biosynthesis.I)	0.00284395	22.0636	TRUE	7.31393e-06
rs28806584	3	68010971	C	G	-0.08201	0.017878	0.696357	4.49211e-06	7738	ebi-a-GCST90027737	Gut microbiota abundance (k_Bacteria.p_Actinobacteria.c_Actinobacteria.o_Coriobacteriales)	0.00284419	22.0654	TRUE	1.9641e-05
rs11141287	9	88788556	T	C	0.0758855	0.0166833	0.444959	5.40045e-06	7738	ebi-a-GCST90027604	Gut bacterial pathway abundance (PWY.6969..TCA.cycle.V..2.oxoglutarate.ferredoxin.oxidoreductase.)	0.00284441	22.0671	TRUE	1.27335e-05
rs4472353	6	96078826	C	T	0.0987951	0.0213109	0.822923	3.55386e-06	7738	ebi-a-GCST90027469	Gut bacterial pathway abundance (GALACT.GLUCUROCAT.PWY..superpathway.of.hexuronide.and.hexuronate.degradation)	0.00284461	22.0687	TRUE	2.47958e-05
rs72923573	2	193554633	A	G	0.117939	0.0261704	0.115623	6.58779e-06	7738	ebi-a-GCST90027570	Gut bacterial pathway abundance (PWY.6125..superpathway.of.guanosine.nucleotides.de.novo.biosynthesis.II)	0.00284464	22.0689	TRUE	3.46596e-05
rs79257569	19	6965739	A	G	-0.115155	0.0257427	0.122217	7.70123e-06	7738	ebi-a-GCST90027594	Gut bacterial pathway abundance (PWY.6700..queuosine.biosynthesis)	0.00284521	22.0734	TRUE	0.000199147
rs1321819	6	24403039	A	G	-0.0837878	0.0180916	0.282419	3.63362e-06	7738	ebi-a-GCST90027490	Gut bacterial pathway abundance (NAGLIPASYN.PWY..lipid.IVA.biosynthesis)	0.00284549	22.0755	TRUE	1.0472e-05
rs58118877	7	3719699	T	C	-0.0757944	0.0167381	0.451627	5.94717e-06	7738	ebi-a-GCST90027503	Gut bacterial pathway abundance (P461.PWY..hexitol.fermentation.to.lactate..formate..ethanol.and.acetate)	0.00284551	22.0757	TRUE	0.000125607
rs11603389	11	130448209	G	C	0.128011	0.0284243	0.096049	6.68205e-06	7738	ebi-a-GCST90027698	Gut microbiota abundance (k_Bacteria.p_Bacteroidetes.c_Bacteroidia.o_Bacteroidales.f_Porphyromonadaceae.g_Parabacteroides)	0.00284552	22.0758	TRUE	5.78811e-05
rs286908	11	34658857	A	G	-0.0828651	0.0174321	0.293175	1.99825e-06	7738	ebi-a-GCST90027533	Gut bacterial pathway abundance (PWY.4242..pantothenate.and.coenzyme.A.biosynthesis.III)	0.00284585	22.0783	TRUE	3.83072e-05
rs949889	2	116156419	T	C	-0.0989242	0.0207844	0.823369	1.9403e-06	7738	ebi-a-GCST90027568	Gut bacterial pathway abundance (PWY.6121..5.aminoimidazole.ribonucleotide.biosynthesis.I)	0.0028464	22.0826	TRUE	1.54122e-05
rs12134195	1	66851542	C	A	-0.134691	0.0299956	0.0858402	7.10984e-06	7738	ebi-a-GCST90027780	Gut microbiota abundance (k_Bacteria.p_Bacteroidetes.c_Bacteroidia.o_Bacteroidales.f_Rikenellaceae.g_Alistipes.s_Alistipes_shahii)	0.00284721	22.0889	TRUE	4.98473e-05
rs72810147	16	87669311	T	C	0.153125	0.0328505	0.0649393	3.14282e-06	7738	ebi-a-GCST90027646	Gut bacterial pathway abundance (TRNA.CHARGING.PWY..tRNA.charging)	0.00284754	22.0915	TRUE	2.0739e-05
rs6944623	7	33219861	C	G	0.10404	0.0227051	0.844165	4.60098e-06	7738	ebi-a-GCST90027519	Gut bacterial pathway abundance (PWY0.1298..superpathway.of.pyrimidine.deoxyribonucleosides.degradation)	0.00284789	22.0942	TRUE	8.40662e-05
rs10859752	12	95179179	A	G	0.0769656	0.016414	0.402186	2.74517e-06	7738	ebi-a-GCST90027508	Gut bacterial pathway abundance (PHOSLIPSYN.PWY..superpathway.of.phospholipid.biosynthesis.I..bacteria.)	0.0028485	22.099	TRUE	8.36844e-06
rs5756419	22	37346295	A	T	0.0829004	0.0178465	0.293243	3.3979e-06	7738	ebi-a-GCST90027471	Gut bacterial pathway abundance (GLCMANNANAUT.PWY..superpathway.of.N.acetylglucosamine..N.acetylmannosamine.and.N.acetylneuraminate.degradation)	0.00284866	22.1002	TRUE	1.6033e-05
rs12693170	2	179737144	A	C	-0.0876407	0.0190692	0.754084	4.30814e-06	7738	ebi-a-GCST90027613	Gut bacterial pathway abundance (PWY.7211..superpathway.of.pyrimidine.deoxyribonucleotides.de.novo.biosynthesis)	0.00284871	22.1006	TRUE	1.50148e-05
rs1716276	19	49744995	T	A	0.0929155	0.0200474	0.791532	3.57306e-06	7738	ebi-a-GCST90027470	Gut bacterial pathway abundance (GALACTUROCAT.PWY..D.galacturonate.degradation.I)	0.00284914	22.1039	TRUE	6.00212e-05
rs4691694	4	161589224	G	A	0.148085	0.032866	0.0698528	6.61485e-06	7738	ebi-a-GCST90027852	Gut microbiota abundance (k_Bacteria.p_Firmicutes.c_Clostridia.o_Clostridiales.f_Lachnospiraceae.g_Lachnospiraceae_noname.s_Lachnospiraceae_bacterium_7_1_58FAA)	0.00284962	22.1077	TRUE	2.81875e-05
rs2700958	7	36134000	A	G	0.131086	0.0296117	0.0912533	9.56313e-06	7738	ebi-a-GCST90027665	Gut microbiota abundance (k_Bacteria.p_Bacteroidetes.c_Bacteroidia.o_Bacteroidales.f_Bacteroidales_noname)	0.00284993	22.1101	TRUE	5.64602e-05
rs963497	11	21639207	C	T	0.0838326	0.018242	0.282733	4.31529e-06	7738	ebi-a-GCST90027528	Gut bacterial pathway abundance (PWY.1269..CMP.3.deoxy.D.manno.octulosonate.biosynthesis.I)	0.00285045	22.1141	TRUE	4.35962e-05
rs78561414	2	228834910	C	T	-0.111273	0.0243866	0.132735	5.04603e-06	7738	ebi-a-GCST90027567	Gut bacterial pathway abundance (PWY.5989..stearate.biosynthesis.II..bacteria.and.plants.)	0.00285067	22.1158	TRUE	0.000103248
rs2304958	17	959515	G	A	-0.0800054	0.0170991	0.665235	2.8839e-06	7738	ebi-a-GCST90027484	Gut bacterial pathway abundance (HSERMETANA.PWY..L.methionine.biosynthesis.III)	0.00285091	22.1177	TRUE	1.0505e-05
rs73196427	21	19738806	T	C	-0.113975	0.0257482	0.125504	9.57701e-06	7738	ebi-a-GCST90027639	Gut bacterial pathway abundance (PYRIDOXSYN.PWY..pyridoxal.5..phosphate.biosynthesis.I)	0.00285144	22.1218	TRUE	0.000704858
rs117176738	11	72339729	G	A	-0.164783	0.0359195	0.0555993	4.48466e-06	7738	ebi-a-GCST90027570	Gut bacterial pathway abundance (PWY.6125..superpathway.of.guanosine.nucleotides.de.novo.biosynthesis.II)	0.00285155	22.1226	TRUE	1.40814e-05
rs2700958	7	36134000	A	G	0.131146	0.0296124	0.0912533	9.47829e-06	7738	ebi-a-GCST90027694	Gut microbiota abundance (k_Bacteria.p_Bacteroidetes.c_Bacteroidia.o_Bacteroidales.f_Bacteroidales_noname.g_Bacteroidales_noname)	0.00285254	22.1304	TRUE	5.60187e-05
rs7557745	2	107531452	C	T	-0.148732	0.0321656	0.930722	3.76522e-06	7738	ebi-a-GCST90027539	Gut bacterial pathway abundance (PWY.5097..L.lysine.biosynthesis.VI)	0.00285269	22.1315	TRUE	2.07412e-05
rs56178001	7	5362944	C	G	-0.0830545	0.0181165	0.707901	4.55166e-06	7738	ebi-a-GCST90027693	Gut microbiota abundance (k_Bacteria.p_Bacteroidetes.c_Bacteroidia.o_Bacteroidales.f_Bacteroidaceae.g_Bacteroides)	0.00285272	22.1318	TRUE	1.38736e-05
rs4950877	1	203055101	G	A	-0.0759325	0.0171341	0.55104	9.3504e-06	7738	ebi-a-GCST90027647	Gut bacterial pathway abundance (TRPSYN.PWY..L.tryptophan.biosynthesis)	0.00285283	22.1326	TRUE	2.46965e-05
rs2571	9	115926317	T	G	-0.113956	0.0253402	0.125637	6.89001e-06	7738	ebi-a-GCST90027664	Gut microbiota abundance (k_Bacteria.p_Bacteroidetes.c_Bacteroidia.o_Bacteroidales.f_Bacteroidaceae)	0.00285308	22.1346	TRUE	1.84381e-05
rs136110	22	47369660	C	T	0.0930184	0.0202956	0.208243	4.57973e-06	7738	ebi-a-GCST90027457	Gut bacterial pathway abundance (COMPLETE.ARO.PWY..superpathway.of.aromatic.amino.acid.biosynthesis)	0.00285319	22.1354	TRUE	6.25048e-05
rs11162626	1	79566123	T	A	0.0987969	0.0212097	0.177772	3.19132e-06	7738	ebi-a-GCST90027539	Gut bacterial pathway abundance (PWY.5097..L.lysine.biosynthesis.VI)	0.00285346	22.1376	TRUE	7.7411e-05
rs10772275	12	10563592	C	T	-0.0758565	0.016285	0.454918	3.19191e-06	7738	ebi-a-GCST90027482	Gut bacterial pathway abundance (HISTSYN.PWY..L.histidine.biosynthesis)	0.00285371	22.1395	TRUE	1.04518e-05
rs505128	11	116273511	C	T	-0.0790142	0.0170449	0.353603	3.5582e-06	7738	ebi-a-GCST90027664	Gut microbiota abundance (k_Bacteria.p_Bacteroidetes.c_Bacteroidia.o_Bacteroidales.f_Bacteroidaceae)	0.00285401	22.1418	TRUE	9.71154e-06
rs12700304	7	21840496	T	G	0.0872428	0.0187529	0.250107	3.28352e-06	7738	ebi-a-GCST90027518	Gut bacterial pathway abundance (PWY0.1297..superpathway.of.purine.deoxyribonucleosides.degradation)	0.00285505	22.1499	TRUE	3.78024e-05
rs337641	4	38611802	A	G	0.0889729	0.0184866	0.763879	1.48813e-06	7738	ebi-a-GCST90027618	Gut bacterial pathway abundance (PWY.724..superpathway.of.L.lysine..L.threonine.and.L.methionine.biosynthesis.II)	0.00285565	22.1546	TRUE	8.77535e-06
rs505128	11	116273511	C	T	-0.0790377	0.0170436	0.353603	3.52866e-06	7738	ebi-a-GCST90027693	Gut microbiota abundance (k_Bacteria.p_Bacteroidetes.c_Bacteroidia.o_Bacteroidales.f_Bacteroidaceae.g_Bacteroides)	0.00285571	22.155	TRUE	9.63696e-06
rs59853081	4	168417011	T	C	-0.0841117	0.0188956	0.280601	8.5312e-06	7738	ebi-a-GCST90027516	Gut bacterial pathway abundance (PWY0.1261..anhydromuropeptides.recycling)	0.00285629	22.1595	TRUE	0.00030477
rs12436806	14	50976674	A	T	0.115932	0.0253848	0.120877	4.94812e-06	7738	ebi-a-GCST90027621	Gut bacterial pathway abundance (PWY.7323..superpathway.of.GDP.mannose.derived.O.antigen.building.blocks.biosynthesis)	0.00285647	22.161	TRUE	1.68465e-05
rs79420812	12	11150054	T	C	-0.0948408	0.0207598	0.198004	4.91292e-06	7738	ebi-a-GCST90027719	Gut microbiota abundance (k_Bacteria.p_Firmicutes.c_Clostridia.o_Clostridiales.f_Ruminococcaceae.g_Subdoligranulum)	0.00285671	22.1628	TRUE	2.48265e-05
rs7222575	17	79303222	C	A	-0.0891912	0.0186944	0.234593	1.83307e-06	7738	ebi-a-GCST90027594	Gut bacterial pathway abundance (PWY.6700..queuosine.biosynthesis)	0.00285681	22.1636	TRUE	1.34969e-05
rs479744	6	109020032	T	G	-0.0947483	0.020739	0.198548	4.90987e-06	7738	ebi-a-GCST90027602	Gut bacterial pathway abundance (PWY.6897..thiamin.salvage.II)	0.00285704	22.1654	TRUE	1.8062e-05
rs1891103	13	24879877	A	T	-0.105142	0.0230494	0.152483	5.07645e-06	7738	ebi-a-GCST90027568	Gut bacterial pathway abundance (PWY.6121..5.aminoimidazole.ribonucleotide.biosynthesis.I)	0.00285728	22.1672	TRUE	2.68465e-05
rs541877	11	102357529	G	A	0.0928494	0.0205642	0.209692	6.32878e-06	7738	ebi-a-GCST90027698	Gut microbiota abundance (k_Bacteria.p_Bacteroidetes.c_Bacteroidia.o_Bacteroidales.f_Porphyromonadaceae.g_Parabacteroides)	0.00285737	22.168	TRUE	2.7684e-05
rs78362376	8	106944849	G	C	0.123064	0.026639	0.105462	3.843e-06	7738	ebi-a-GCST90027737	Gut microbiota abundance (k_Bacteria.p_Actinobacteria.c_Actinobacteria.o_Coriobacteriales)	0.0028575	22.169	TRUE	2.66976e-05
rs78362376	8	106944849	G	C	0.123068	0.0266391	0.105462	3.84034e-06	7738	ebi-a-GCST90027663	Gut microbiota abundance (k_Bacteria.p_Actinobacteria.c_Actinobacteria.o_Coriobacteriales.f_Coriobacteriaceae)	0.00285769	22.1704	TRUE	2.66825e-05
rs10416031	19	1095151	G	A	-0.0794591	0.0168564	0.653782	2.43036e-06	7738	ebi-a-GCST90027611	Gut bacterial pathway abundance (PWY.7199..pyrimidine.deoxyribonucleosides.salvage)	0.00285825	22.1748	TRUE	3.42674e-05
rs57187632	11	116353776	A	C	-0.158755	0.0338797	0.0603515	2.78798e-06	7738	ebi-a-GCST90027628	Gut bacterial pathway abundance (PWY.841..superpathway.of.purine.nucleotides.de.novo.biosynthesis.I)	0.0028585	22.1768	TRUE	8.59844e-06
rs1073201	2	11223628	G	A	-0.0756411	0.0165006	0.485935	4.55848e-06	7738	ebi-a-GCST90027484	Gut bacterial pathway abundance (HSERMETANA.PWY..L.methionine.biosynthesis.III)	0.00285852	22.1769	TRUE	3.3897e-05
rs61510729	12	109709157	A	G	-0.100197	0.0219746	0.171943	5.12377e-06	7738	ebi-a-GCST90027664	Gut microbiota abundance (k_Bacteria.p_Bacteroidetes.c_Bacteroidia.o_Bacteroidales.f_Bacteroidaceae)	0.0028588	22.1791	TRUE	1.85086e-05
rs7998315	13	73854666	A	G	-0.0861361	0.0193946	0.260547	8.94396e-06	7738	ebi-a-GCST90027824	Gut microbiota abundance (k_Bacteria.p_Bacteroidetes.c_Bacteroidia.o_Bacteroidales.f_Bacteroidaceae.g_Bacteroides.s_Bacteroides_dorei)	0.00285889	22.1798	TRUE	7.36649e-05
rs416270	3	148351156	T	G	-0.0856028	0.0187084	0.265633	4.74788e-06	7738	ebi-a-GCST90027517	Gut bacterial pathway abundance (PWY0.1296..purine.ribonucleosides.degradation)	0.00285891	22.18	TRUE	1.80279e-05
rs1480889	8	93355038	T	C	0.0758833	0.016962	0.458528	7.6867e-06	7738	ebi-a-GCST90027466	Gut bacterial pathway abundance (FUCCAT.PWY..fucose.degradation)	0.00285933	22.1832	TRUE	0.000355266
rs2634527	8	59499389	C	T	-0.0756236	0.0167962	0.498505	6.71815e-06	7738	ebi-a-GCST90027471	Gut bacterial pathway abundance (GLCMANNANAUT.PWY..superpathway.of.N.acetylglucosamine..N.acetylmannosamine.and.N.acetylneuraminate.degradation)	0.00285944	22.1841	TRUE	6.09572e-05
rs2571	9	115926317	T	G	-0.114098	0.0253383	0.125637	6.70085e-06	7738	ebi-a-GCST90027693	Gut microbiota abundance (k_Bacteria.p_Bacteroidetes.c_Bacteroidia.o_Bacteroidales.f_Bacteroidaceae.g_Bacteroides)	0.00286019	22.1899	TRUE	1.79706e-05
rs116114211	2	80212694	G	A	0.15199	0.0339721	0.0663195	7.67768e-06	7738	ebi-a-GCST90027852	Gut microbiota abundance (k_Bacteria.p_Firmicutes.c_Clostridia.o_Clostridiales.f_Lachnospiraceae.g_Lachnospiraceae_noname.s_Lachnospiraceae_bacterium_7_1_58FAA)	0.00286088	22.1953	TRUE	3.66653e-05
rs4870408	6	156290325	C	T	0.137155	0.0301954	0.0829161	5.56519e-06	7738	ebi-a-GCST90027579	Gut bacterial pathway abundance (PWY.6353..purine.nucleotides.degradation.II..aerobic.)	0.00286089	22.1953	TRUE	2.27824e-05
rs3785822	17	59556923	A	G	0.0988308	0.0211211	0.178252	2.87945e-06	7738	ebi-a-GCST90027581	Gut bacterial pathway abundance (PWY.6507..4.deoxy.L.threo.hex.4.enopyranuronate.degradation)	0.00286146	22.1998	TRUE	5.68443e-05
rs2227019	8	28615106	C	G	0.0991645	0.0221387	0.176764	7.491e-06	7738	ebi-a-GCST90027553	Gut bacterial pathway abundance (PWY.5667..CDP.diacylglycerol.biosynthesis.I)	0.00286194	22.2035	TRUE	2.88868e-05
rs4399424	13	109337709	C	T	-0.083133	0.0178931	0.293152	3.38275e-06	7738	ebi-a-GCST90027504	Gut bacterial pathway abundance (PANTO.PWY..phosphopantothenate.biosynthesis.I)	0.00286415	22.2207	TRUE	1.32019e-05
rs7221118	17	47907641	C	T	-0.0899681	0.0191208	0.229708	2.53554e-06	7738	ebi-a-GCST90027491	Gut bacterial pathway abundance (NONMEVIPP.PWY..methylerythritol.phosphate.pathway.I)	0.00286443	22.2229	TRUE	1.99399e-05
rs6990479	8	3136731	A	G	-0.0783752	0.0175819	0.370348	8.28343e-06	7738	ebi-a-GCST90027708	Gut microbiota abundance (k_Bacteria.p_Firmicutes.c_Clostridia.o_Clostridiales.f_Lachnospiraceae.g_Blautia)	0.00286482	22.226	TRUE	0.000102931
rs74537816	4	59022589	C	T	-0.11528	0.024976	0.1229	3.91913e-06	7738	ebi-a-GCST90027553	Gut bacterial pathway abundance (PWY.5667..CDP.diacylglycerol.biosynthesis.I)	0.00286509	22.2281	TRUE	1.33419e-05
rs34153461	7	83135132	C	A	0.0759731	0.0171584	0.457711	9.5216e-06	7738	ebi-a-GCST90027548	Gut bacterial pathway abundance (PWY.5345..superpathway.of.L.methionine.biosynthesis..by.sulfhydrylation.)	0.00286531	22.2297	TRUE	7.51694e-05
rs17129454	10	113756550	C	G	-0.161589	0.0343715	0.0582692	2.58583e-06	7738	ebi-a-GCST90027586	Gut bacterial pathway abundance (PWY.6608..guanosine.nucleotides.degradation.III)	0.00286563	22.2322	TRUE	7.58347e-05
rs12921427	16	13877795	C	A	-0.124305	0.0272809	0.896573	5.20188e-06	7738	ebi-a-GCST90027586	Gut bacterial pathway abundance (PWY.6608..guanosine.nucleotides.degradation.III)	0.00286567	22.2326	TRUE	2.41588e-05
rs1035394	5	58013548	T	A	-0.0818655	0.017782	0.690265	4.14773e-06	7738	ebi-a-GCST90027534	Gut bacterial pathway abundance (PWY.4984..urea.cycle)	0.00286575	22.2331	TRUE	1.21197e-05
rs13381124	18	25506994	G	A	0.14335	0.0323427	0.0754167	9.32653e-06	7738	ebi-a-GCST90027775	Gut microbiota abundance (k_Bacteria.p_Bacteroidetes.c_Bacteroidia.o_Bacteroidales.f_Rikenellaceae.g_Alistipes.s_Alistipes_finegoldii)	0.00286575	22.2332	TRUE	0.000118626
rs2423617	20	11802439	G	A	-0.0767759	0.016646	0.416906	3.983e-06	7738	ebi-a-GCST90027630	Gut bacterial pathway abundance (PWY_GLYCOLYSIS.E.D..superpathway.of.glycolysis.and.Entner.Doudoroff)	0.00286587	22.2341	TRUE	1.10266e-05
rs141529746	19	6149947	A	G	-0.104617	0.023567	0.15493	9.03233e-06	7738	ebi-a-GCST90027570	Gut bacterial pathway abundance (PWY.6125..superpathway.of.guanosine.nucleotides.de.novo.biosynthesis.II)	0.00286591	22.2344	TRUE	3.11314e-05
rs61641915	14	69177415	G	A	0.0857279	0.0186268	0.265486	4.17667e-06	7738	ebi-a-GCST90027630	Gut bacterial pathway abundance (PWY_GLYCOLYSIS.E.D..superpathway.of.glycolysis.and.Entner.Doudoroff)	0.00286626	22.2371	TRUE	1.66076e-05
rs2210174	14	83600010	T	C	-0.0783426	0.0170577	0.628314	4.37351e-06	7738	ebi-a-GCST90027713	Gut microbiota abundance (k_Bacteria.p_Firmicutes.c_Clostridia.o_Clostridiales.f_Lachnospiraceae.g_Roseburia)	0.00286668	22.2404	TRUE	6.88426e-05
rs697368	10	125216011	C	T	-0.0870071	0.0188301	0.746264	3.82569e-06	7738	ebi-a-GCST90027587	Gut bacterial pathway abundance (PWY.6609..adenine.and.adenosine.salvage.III)	0.00286691	22.2422	TRUE	1.41735e-05
rs7978645	12	18794398	C	T	-0.0761301	0.0168595	0.5517	6.31524e-06	7738	ebi-a-GCST90027638	Gut bacterial pathway abundance (PYRIDNUCSYN.PWY..NAD.biosynthesis.I..from.aspartate.)	0.00286691	22.2422	TRUE	2.35181e-05
rs61844177	10	18460822	C	T	-0.0814196	0.0174091	0.316294	2.91327e-06	7738	ebi-a-GCST90027505	Gut bacterial pathway abundance (PANTOSYN.PWY..pantothenate.and.coenzyme.A.biosynthesis.I)	0.00286714	22.2439	TRUE	1.9232e-05
rs11657406	17	7249870	T	G	-0.101748	0.0218457	0.166085	3.19971e-06	7738	ebi-a-GCST90027652	Gut microbiota abundance (k_Bacteria.p_Bacteroidetes.c_Bacteroidia)	0.0028677	22.2483	TRUE	9.61051e-06
rs11657406	17	7249870	T	G	-0.10175	0.0218457	0.166085	3.19779e-06	7738	ebi-a-GCST90027749	Gut microbiota abundance (k_Bacteria.p_Bacteroidetes)	0.00286781	22.2492	TRUE	9.6066e-06
rs61510729	12	109709157	A	G	-0.100363	0.021973	0.171943	4.93435e-06	7738	ebi-a-GCST90027693	Gut microbiota abundance (k_Bacteria.p_Bacteroidetes.c_Bacteroidia.o_Bacteroidales.f_Bacteroidaceae.g_Bacteroides)	0.00286828	22.2529	TRUE	1.78882e-05
rs9511112	13	24753101	G	A	0.0896655	0.0199605	0.76759	7.05066e-06	7738	ebi-a-GCST90027668	Gut microbiota abundance (k_Bacteria.p_Bacteroidetes.c_Bacteroidia.o_Bacteroidales.f_Rikenellaceae)	0.00286857	22.2551	TRUE	2.11114e-05
rs17070727	8	4453705	A	G	0.12916	0.0289128	0.0950225	7.92392e-06	7738	ebi-a-GCST90027780	Gut microbiota abundance (k_Bacteria.p_Bacteroidetes.c_Bacteroidia.o_Bacteroidales.f_Rikenellaceae.g_Alistipes.s_Alistipes_shahii)	0.00286913	22.2595	TRUE	4.0751e-05
rs12753986	1	162526572	T	C	-0.144732	0.0325718	0.0739675	8.85177e-06	7738	ebi-a-GCST90027628	Gut bacterial pathway abundance (PWY.841..superpathway.of.purine.nucleotides.de.novo.biosynthesis.I)	0.00286963	22.2634	TRUE	0.000104223
rs11657406	17	7249870	T	G	-0.101785	0.0218457	0.166085	3.17344e-06	7738	ebi-a-GCST90027738	Gut microbiota abundance (k_Bacteria.p_Bacteroidetes.c_Bacteroidia.o_Bacteroidales)	0.00286979	22.2646	TRUE	9.53832e-06
rs1865283	11	4830320	G	A	0.0798486	0.0174522	0.65794	4.75587e-06	7738	ebi-a-GCST90027837	Gut microbiota abundance (k_Bacteria.p_Bacteroidetes.c_Bacteroidia.o_Bacteroidales.f_Bacteroidaceae.g_Bacteroides.s_Bacteroides_uniformis)	0.00286981	22.2647	TRUE	1.5312e-05
rs4851317	2	101054149	G	T	0.0821966	0.0180322	0.693881	5.15668e-06	7738	ebi-a-GCST90027651	Gut microbiota abundance (k_Bacteria.p_Actinobacteria.c_Actinobacteria)	0.00287021	22.2678	TRUE	2.54817e-05
rs1366290	8	59941575	G	A	-0.07591	0.016073	0.469278	2.32584e-06	7738	ebi-a-GCST90027571	Gut bacterial pathway abundance (PWY.6147..6.hydroxymethyl.dihydropterin.diphosphate.biosynthesis.I)	0.00287029	22.2685	TRUE	6.23717e-06
rs7086625	10	72518441	T	G	0.104962	0.0221493	0.15398	2.14936e-06	7738	ebi-a-GCST90027552	Gut bacterial pathway abundance (PWY.5659..GDP.mannose.biosynthesis)	0.00287038	22.2692	TRUE	1.01067e-05
rs35540499	12	45418145	T	C	0.111306	0.0239608	0.133727	3.39508e-06	7738	ebi-a-GCST90027640	Gut bacterial pathway abundance (RHAMCAT.PWY..L.rhamnose.degradation.I)	0.00287039	22.2693	TRUE	9.90403e-06
rs12622085	2	170162682	G	A	0.0824475	0.0184789	0.302884	8.13055e-06	7738	ebi-a-GCST90027719	Gut microbiota abundance (k_Bacteria.p_Firmicutes.c_Clostridia.o_Clostridiales.f_Ruminococcaceae.g_Subdoligranulum)	0.00287056	22.2706	TRUE	8.70513e-05
rs4816116	20	959339	G	A	-0.113439	0.0250079	0.127913	5.72994e-06	7738	ebi-a-GCST90027540	Gut bacterial pathway abundance (PWY.5100..pyruvate.fermentation.to.acetate.and.lactate.II)	0.00287097	22.2738	TRUE	6.7127e-05
rs4851317	2	101054149	G	T	0.0822081	0.0180323	0.693881	5.14127e-06	7738	ebi-a-GCST90027748	Gut microbiota abundance (k_Bacteria.p_Actinobacteria)	0.00287101	22.2741	TRUE	2.54154e-05
rs138195517	3	83521231	A	G	-0.150044	0.0322521	0.0684669	3.28375e-06	7738	ebi-a-GCST90027535	Gut bacterial pathway abundance (PWY4FS.7..phosphatidylglycerol.biosynthesis.I..plastidic.)	0.00287175	22.2798	TRUE	1.13936e-05
rs6694880	1	244471371	G	C	0.0794256	0.0179132	0.350399	9.2538e-06	7738	ebi-a-GCST90027837	Gut microbiota abundance (k_Bacteria.p_Bacteroidetes.c_Bacteroidia.o_Bacteroidales.f_Bacteroidaceae.g_Bacteroides.s_Bacteroides_uniformis)	0.00287184	22.2806	TRUE	0.000383187
rs6913228	6	135504050	C	A	0.0811434	0.0178159	0.321372	5.25001e-06	7738	ebi-a-GCST90027483	Gut bacterial pathway abundance (HOMOSER.METSYN.PWY..L.methionine.biosynthesis.I)	0.00287195	22.2814	TRUE	2.25369e-05
rs9663125	10	29866909	T	G	0.0764387	0.0168408	0.434982	5.65458e-06	7738	ebi-a-GCST90027698	Gut microbiota abundance (k_Bacteria.p_Bacteroidetes.c_Bacteroidia.o_Bacteroidales.f_Porphyromonadaceae.g_Parabacteroides)	0.00287204	22.2821	TRUE	2.47963e-05
rs2509667	11	119361224	A	C	-0.116273	0.0253157	0.120838	4.37119e-06	7738	ebi-a-GCST90027454	Gut bacterial pathway abundance (COA.PWY..coenzyme.A.biosynthesis.I)	0.0028725	22.2857	TRUE	0.00010362
rs7138789	12	97790219	A	G	0.119569	0.0266099	0.113296	7.00922e-06	7738	ebi-a-GCST90027519	Gut bacterial pathway abundance (PWY0.1298..superpathway.of.pyrimidine.deoxyribonucleosides.degradation)	0.0028725	22.2857	TRUE	3.49095e-05
rs2252668	18	33849043	A	G	0.104747	0.0229062	0.845037	4.81083e-06	7738	ebi-a-GCST90027707	Gut microbiota abundance (k_Bacteria.p_Firmicutes.c_Clostridia.o_Clostridiales.f_Eubacteriaceae.g_Eubacterium)	0.00287354	22.2938	TRUE	2.02039e-05
rs9511112	13	24753101	G	A	0.0897462	0.0199633	0.76759	6.93889e-06	7738	ebi-a-GCST90027701	Gut microbiota abundance (k_Bacteria.p_Bacteroidetes.c_Bacteroidia.o_Bacteroidales.f_Rikenellaceae.g_Alistipes)	0.00287373	22.2953	TRUE	2.08043e-05
rs1546579	1	61319955	T	C	-0.0772113	0.0172048	0.405264	7.19731e-06	7738	ebi-a-GCST90027736	Gut microbiota abundance (k_Bacteria.p_Actinobacteria.c_Actinobacteria.o_Bifidobacteriales)	0.00287378	22.2957	TRUE	1.73847e-05
rs2700958	7	36134000	A	G	0.131635	0.0296165	0.0912533	8.80258e-06	7738	ebi-a-GCST90027762	Gut microbiota abundance (k_Bacteria.p_Bacteroidetes.c_Bacteroidia.o_Bacteroidales.f_Bacteroidales_noname.g_Bacteroidales_noname.s_Bacteroidales_bacterium_ph8)	0.00287385	22.2962	TRUE	5.24888e-05
rs4960720	7	155059791	G	T	0.103922	0.0216546	0.841949	1.59404e-06	7738	ebi-a-GCST90027568	Gut bacterial pathway abundance (PWY.6121..5.aminoimidazole.ribonucleotide.biosynthesis.I)	0.00287427	22.2995	TRUE	7.20881e-06
rs1546579	1	61319955	T	C	-0.0772188	0.0172048	0.405264	7.18224e-06	7738	ebi-a-GCST90027662	Gut microbiota abundance (k_Bacteria.p_Actinobacteria.c_Actinobacteria.o_Bifidobacteriales.f_Bifidobacteriaceae)	0.00287434	22.3	TRUE	1.73519e-05
rs4933278	10	84743037	T	C	-0.0835501	0.0186185	0.289958	7.20692e-06	7738	ebi-a-GCST90027690	Gut microbiota abundance (k_Bacteria.p_Actinobacteria.c_Actinobacteria.o_Coriobacteriales.f_Coriobacteriaceae.g_Collinsella)	0.00287437	22.3002	TRUE	1.61035e-05
rs7182175	15	98902733	T	A	-0.0855231	0.0182795	0.73131	2.88809e-06	7738	ebi-a-GCST90027470	Gut bacterial pathway abundance (GALACTUROCAT.PWY..D.galacturonate.degradation.I)	0.00287442	22.3006	TRUE	7.67288e-06
rs1926092	6	133701964	T	G	0.0940404	0.0208728	0.204261	6.62506e-06	7738	ebi-a-GCST90027594	Gut bacterial pathway abundance (PWY.6700..queuosine.biosynthesis)	0.00287485	22.304	TRUE	6.10957e-05
rs11790347	9	14449077	G	C	0.172086	0.0377768	0.0511725	5.23034e-06	7738	ebi-a-GCST90027490	Gut bacterial pathway abundance (NAGLIPASYN.PWY..lipid.IVA.biosynthesis)	0.00287571	22.3106	TRUE	1.18216e-05
rs11851037	14	104767703	T	C	0.0814204	0.0183917	0.318062	9.55476e-06	7738	ebi-a-GCST90027695	Gut microbiota abundance (k_Bacteria.p_Bacteroidetes.c_Bacteroidia.o_Bacteroidales.f_Porphyromonadaceae.g_Barnesiella)	0.00287576	22.3111	TRUE	0.000103576
rs10515768	5	158084494	C	T	0.0758433	0.0166525	0.494986	5.25182e-06	7738	ebi-a-GCST90027574	Gut bacterial pathway abundance (PWY.621..sucrose.degradation.III..sucrose.invertase.)	0.00287581	22.3115	TRUE	6.45203e-05
rs11657406	17	7249870	T	G	-0.101907	0.0217462	0.166064	2.7833e-06	7738	ebi-a-GCST90027595	Gut bacterial pathway abundance (PWY.6703..preQ0.biosynthesis)	0.00287638	22.3159	TRUE	8.4578e-06
rs7268601	20	59629172	A	T	0.0814429	0.0180135	0.31818	6.14837e-06	7738	ebi-a-GCST90027566	Gut bacterial pathway abundance (PWY.5973..cis.vaccenate.biosynthesis)	0.00287792	22.3279	TRUE	5.27373e-05
rs2252668	18	33849043	A	G	0.104832	0.0229048	0.845037	4.72052e-06	7738	ebi-a-GCST90027673	Gut microbiota abundance (k_Bacteria.p_Firmicutes.c_Clostridia.o_Clostridiales.f_Eubacteriaceae)	0.0028782	22.3301	TRUE	1.986e-05
rs9300469	13	98902708	A	G	-0.0763628	0.0169303	0.44351	6.47023e-06	7738	ebi-a-GCST90027625	Gut bacterial pathway abundance (PWY.7400..L.arginine.biosynthesis.IV..archaebacteria.)	0.00287842	22.3318	TRUE	6.61672e-05
rs62241211	22	50742611	A	C	-0.0770407	0.0167241	0.413385	4.09383e-06	7738	ebi-a-GCST90027647	Gut bacterial pathway abundance (TRPSYN.PWY..L.tryptophan.biosynthesis)	0.00287858	22.333	TRUE	1.42864e-05
rs17530744	4	22348934	C	G	-0.0919772	0.0207968	0.217453	9.74922e-06	7738	ebi-a-GCST90027534	Gut bacterial pathway abundance (PWY.4984..urea.cycle)	0.00287916	22.3375	TRUE	2.72312e-05
rs936232	4	25813070	A	G	-0.0793088	0.0173543	0.354711	4.87798e-06	7738	ebi-a-GCST90027582	Gut bacterial pathway abundance (PWY.6519..8.amino.7.oxononanoate.biosynthesis.I)	0.0028794	22.3393	TRUE	1.45122e-05
rs4744061	9	94337875	A	G	-0.0994209	0.021482	0.176991	3.69054e-06	7738	ebi-a-GCST90027541	Gut bacterial pathway abundance (PWY.5101..L.isoleucine.biosynthesis.II)	0.00287966	22.3414	TRUE	1.12269e-05
rs73087038	3	52996874	C	T	-0.160748	0.0346118	0.0592312	3.41209e-06	7738	ebi-a-GCST90027553	Gut bacterial pathway abundance (PWY.5667..CDP.diacylglycerol.biosynthesis.I)	0.00287975	22.3421	TRUE	1.23436e-05
rs1904729	10	67455242	A	G	0.0773397	0.0166746	0.596126	3.5148e-06	7738	ebi-a-GCST90027542	Gut bacterial pathway abundance (PWY.5104..L.isoleucine.biosynthesis.IV)	0.00288018	22.3454	TRUE	2.03891e-05
rs10951564	7	38674590	A	G	0.076022	0.0163369	0.472108	3.26535e-06	7738	ebi-a-GCST90027607	Gut bacterial pathway abundance (PWY.7187..pyrimidine.deoxyribonucleotides.de.novo.biosynthesis.II)	0.00288068	22.3493	TRUE	6.21237e-05
rs12652368	5	143158984	C	T	-0.0765527	0.0164418	0.435051	3.22441e-06	7738	ebi-a-GCST90027501	Gut bacterial pathway abundance (P42.PWY..incomplete.reductive.TCA.cycle)	0.00288072	22.3496	TRUE	3.03344e-05
rs2849714	21	43208598	C	T	0.122785	0.0269753	0.10702	5.3201e-06	7738	ebi-a-GCST90027663	Gut microbiota abundance (k_Bacteria.p_Actinobacteria.c_Actinobacteria.o_Coriobacteriales.f_Coriobacteriaceae)	0.00288156	22.3562	TRUE	1.30711e-05
rs2849714	21	43208598	C	T	0.122786	0.0269752	0.10702	5.31876e-06	7738	ebi-a-GCST90027737	Gut microbiota abundance (k_Bacteria.p_Actinobacteria.c_Actinobacteria.o_Coriobacteriales)	0.0028816	22.3565	TRUE	1.3068e-05
rs10026887	4	63097935	T	C	-0.0821104	0.0175353	0.309497	2.83302e-06	7738	ebi-a-GCST90027592	Gut bacterial pathway abundance (PWY66.422..D.galactose.degradation.V..Leloir.pathway.)	0.0028817	22.3572	TRUE	2.01221e-05
rs4276458	6	75909971	G	A	0.0815943	0.0182081	0.316839	7.42233e-06	7738	ebi-a-GCST90027642	Gut bacterial pathway abundance (SER.GLYSYN.PWY..superpathway.of.L.serine.and.glycine.biosynthesis.I)	0.00288212	22.3605	TRUE	0.000121314
rs2398413	12	128921679	C	T	-0.0996063	0.0217033	0.82363	4.44386e-06	7738	ebi-a-GCST90027503	Gut bacterial pathway abundance (P461.PWY..hexitol.fermentation.to.lactate..formate..ethanol.and.acetate)	0.00288244	22.363	TRUE	5.65995e-05
rs76292876	2	155357272	G	C	-0.148378	0.0323585	0.0704357	4.53002e-06	7738	ebi-a-GCST90027504	Gut bacterial pathway abundance (PANTO.PWY..phosphopantothenate.biosynthesis.I)	0.00288298	22.3672	TRUE	1.4438e-05
rs3936142	2	134471302	A	G	0.0830346	0.0184747	0.702293	6.97349e-06	7738	ebi-a-GCST90027582	Gut bacterial pathway abundance (PWY.6519..8.amino.7.oxononanoate.biosynthesis.I)	0.00288307	22.3679	TRUE	5.10233e-05
rs6705904	2	65770031	G	T	0.0777489	0.0164847	0.607313	2.4001e-06	7738	ebi-a-GCST90027545	Gut bacterial pathway abundance (PWY.5177..glutaryl.CoA.degradation)	0.00288322	22.3691	TRUE	6.83885e-06
rs7831606	8	128455694	A	T	-0.103329	0.0233385	0.160938	9.53652e-06	7738	ebi-a-GCST90027759	Gut microbiota abundance (k_Bacteria.p_Actinobacteria.c_Actinobacteria.o_Coriobacteriales.f_Coriobacteriaceae.g_Collinsella.s_Collinsella_aerofaciens)	0.00288355	22.3716	TRUE	3.95136e-05
rs7145596	14	29213100	T	C	-0.138166	0.0293574	0.0823276	2.52197e-06	7738	ebi-a-GCST90027482	Gut bacterial pathway abundance (HISTSYN.PWY..L.histidine.biosynthesis)	0.00288447	22.3788	TRUE	7.75548e-06
rs12514068	5	8264063	T	C	-0.07789	0.017578	0.389548	9.37497e-06	7738	ebi-a-GCST90027495	Gut bacterial pathway abundance (P108.PWY..pyruvate.fermentation.to.propanoate.I)	0.0028854	22.386	TRUE	2.52938e-05
rs142048748	12	122235048	G	A	-0.172479	0.0386304	0.0511089	8.01254e-06	7738	ebi-a-GCST90027460	Gut bacterial pathway abundance (DENOVOPURINE2.PWY..superpathway.of.purine.nucleotides.de.novo.biosynthesis.II)	0.00288546	22.3865	TRUE	0.000116718
rs10820045	9	104830105	A	C	-0.16593	0.0370648	0.0554877	7.57827e-06	7738	ebi-a-GCST90027832	Gut microbiota abundance (k_Bacteria.p_Bacteroidetes.c_Bacteroidia.o_Bacteroidales.f_Bacteroidaceae.g_Bacteroides.s_Bacteroides_ovatus)	0.00288592	22.3901	TRUE	7.21681e-05
rs12677665	8	29233822	G	A	0.0820111	0.0177587	0.688302	3.87284e-06	7738	ebi-a-GCST90027490	Gut bacterial pathway abundance (NAGLIPASYN.PWY..lipid.IVA.biosynthesis)	0.00288595	22.3903	TRUE	3.73857e-05
rs76883601	14	78483292	C	T	0.136403	0.0295783	0.0847648	3.99623e-06	7738	ebi-a-GCST90027682	Gut microbiota abundance (k_Bacteria.p_Proteobacteria.c_Betaproteobacteria.o_Burkholderiales.f_Sutterellaceae)	0.00288686	22.3974	TRUE	2.78876e-05
rs1455275	4	61672969	T	C	0.121888	0.0264037	0.109073	3.90607e-06	7738	ebi-a-GCST90027617	Gut bacterial pathway abundance (PWY.7237..myo...chiro..and.scillo.inositol.degradation)	0.00288743	22.4018	TRUE	1.27844e-05
rs35344390	5	79628446	T	C	0.0894152	0.0191949	0.236588	3.18875e-06	7738	ebi-a-GCST90027748	Gut microbiota abundance (k_Bacteria.p_Actinobacteria)	0.00288805	22.4067	TRUE	4.1465e-05
rs35344390	5	79628446	T	C	0.0894189	0.0191949	0.236588	3.18559e-06	7738	ebi-a-GCST90027651	Gut microbiota abundance (k_Bacteria.p_Actinobacteria.c_Actinobacteria)	0.00288829	22.4085	TRUE	4.14318e-05
rs6558174	8	22492129	G	A	-0.0822329	0.0176301	0.69082	3.09606e-06	7738	ebi-a-GCST90027674	Gut microbiota abundance (k_Bacteria.p_Firmicutes.c_Clostridia.o_Clostridiales.f_Lachnospiraceae)	0.00288867	22.4115	TRUE	1.55918e-05
rs56001939	2	54363878	C	T	-0.0790706	0.0170397	0.362334	3.4776e-06	7738	ebi-a-GCST90027796	Gut microbiota abundance (k_Bacteria.p_Firmicutes.c_Clostridia.o_Clostridiales.f_Oscillospiraceae.g_Oscillibacter.s_Oscillibacter_unclassified)	0.0028891	22.4148	TRUE	8.62725e-06
rs190949005	2	56319707	G	A	-0.15371	0.0346341	0.0654208	9.07423e-06	7738	ebi-a-GCST90027832	Gut microbiota abundance (k_Bacteria.p_Bacteroidetes.c_Bacteroidia.o_Bacteroidales.f_Bacteroidaceae.g_Bacteroides.s_Bacteroides_ovatus)	0.00288912	22.415	TRUE	3.65059e-05
rs77054814	9	38393451	G	A	-0.144474	0.0325547	0.0748263	9.08448e-06	7738	ebi-a-GCST90027508	Gut bacterial pathway abundance (PHOSLIPSYN.PWY..superpathway.of.phospholipid.biosynthesis.I..bacteria.)	0.00288993	22.4213	TRUE	0.000106236
rs62074577	17	71084290	G	A	0.0780376	0.0176512	0.387202	9.81997e-06	7738	ebi-a-GCST90027506	Gut bacterial pathway abundance (PENTOSE.P.PWY..pentose.phosphate.pathway)	0.00288997	22.4216	TRUE	4.52874e-05
rs2096694	21	35371782	T	C	0.0831726	0.0178355	0.297591	3.11143e-06	7738	ebi-a-GCST90027479	Gut bacterial pathway abundance (HEMESYN2.PWY..heme.biosynthesis.II..anaerobic.)	0.00289201	22.4375	TRUE	5.12644e-05
rs12599680	16	26489529	T	C	-0.104456	0.0225693	0.157329	3.68833e-06	7738	ebi-a-GCST90027506	Gut bacterial pathway abundance (PENTOSE.P.PWY..pentose.phosphate.pathway)	0.0028931	22.446	TRUE	1.83855e-05
rs9463229	6	46592626	T	C	0.0980088	0.0216752	0.184748	6.13423e-06	7738	ebi-a-GCST90027613	Gut bacterial pathway abundance (PWY.7211..superpathway.of.pyrimidine.deoxyribonucleotides.de.novo.biosynthesis)	0.00289356	22.4495	TRUE	2.39509e-05
rs9640172	7	151025947	G	A	0.09425	0.0204759	0.204853	4.16495e-06	7738	ebi-a-GCST90027535	Gut bacterial pathway abundance (PWY4FS.7..phosphatidylglycerol.biosynthesis.I..plastidic.)	0.00289389	22.4521	TRUE	1.8756e-05
rs3785822	17	59556923	A	G	0.0994099	0.021117	0.178193	2.50674e-06	7738	ebi-a-GCST90027797	Gut microbiota abundance (k_Bacteria.p_Firmicutes.c_Clostridia.o_Clostridiales.f_Ruminococcaceae.g_Faecalibacterium.s_Faecalibacterium_prausnitzii)	0.00289434	22.4556	TRUE	5.06165e-05
rs77995790	18	34081413	C	T	-0.158003	0.0343555	0.0617925	4.24405e-06	7738	ebi-a-GCST90027548	Gut bacterial pathway abundance (PWY.5345..superpathway.of.L.methionine.biosynthesis..by.sulfhydrylation.)	0.00289465	22.458	TRUE	9.26216e-05
rs9409512	9	97061771	A	G	0.0776497	0.0170857	0.400457	5.50111e-06	7738	ebi-a-GCST90027698	Gut microbiota abundance (k_Bacteria.p_Bacteroidetes.c_Bacteroidia.o_Bacteroidales.f_Porphyromonadaceae.g_Parabacteroides)	0.00289525	22.4627	TRUE	2.10165e-05
rs11979513	7	41250331	A	G	0.0994314	0.0211827	0.178196	2.67929e-06	7738	ebi-a-GCST90027666	Gut microbiota abundance (k_Bacteria.p_Bacteroidetes.c_Bacteroidia.o_Bacteroidales.f_Porphyromonadaceae)	0.00289563	22.4657	TRUE	1.01946e-05
rs72974159	2	136800195	T	C	0.0996458	0.0218469	0.177263	5.08885e-06	7738	ebi-a-GCST90027625	Gut bacterial pathway abundance (PWY.7400..L.arginine.biosynthesis.IV..archaebacteria.)	0.00289619	22.47	TRUE	0.000130348
rs2467707	8	25541866	C	T	0.121636	0.0256176	0.890023	2.05305e-06	7738	ebi-a-GCST90027471	Gut bacterial pathway abundance (GLCMANNANAUT.PWY..superpathway.of.N.acetylglucosamine..N.acetylmannosamine.and.N.acetylneuraminate.degradation)	0.00289639	22.4716	TRUE	3.22077e-05
rs17048278	1	218776958	G	A	-0.0802746	0.017234	0.34117	3.19396e-06	7738	ebi-a-GCST90027483	Gut bacterial pathway abundance (HOMOSER.METSYN.PWY..L.methionine.biosynthesis.I)	0.00289688	22.4754	TRUE	4.21893e-05
rs10840754	12	17724075	A	T	0.139919	0.0307321	0.080491	5.29176e-06	7738	ebi-a-GCST90027483	Gut bacterial pathway abundance (HOMOSER.METSYN.PWY..L.methionine.biosynthesis.I)	0.00289792	22.4835	TRUE	2.0543e-05
rs113902391	5	86146362	A	G	0.0922389	0.01946	0.217886	2.13801e-06	7738	ebi-a-GCST90027451	Gut bacterial pathway abundance (ASPASN.PWY..superpathway.of.L.aspartate.and.L.asparagine.biosynthesis)	0.00289973	22.4976	TRUE	2.3251e-05
rs55804433	3	174766172	T	C	-0.0850326	0.0185278	0.277617	4.44375e-06	7738	ebi-a-GCST90027492	Gut bacterial pathway abundance (NONOXIPENT.PWY..pentose.phosphate.pathway..non.oxidative.branch.)	0.00290011	22.5005	TRUE	1.28812e-05
rs138494236	1	22786140	C	T	-0.160724	0.0354809	0.0597053	5.90215e-06	7738	ebi-a-GCST90027506	Gut bacterial pathway abundance (PENTOSE.P.PWY..pentose.phosphate.pathway)	0.00290047	22.5033	TRUE	2.62504e-05
rs62104460	2	2881088	T	C	0.126388	0.0282868	0.101043	7.89205e-06	7738	ebi-a-GCST90027490	Gut bacterial pathway abundance (NAGLIPASYN.PWY..lipid.IVA.biosynthesis)	0.00290193	22.5147	TRUE	6.19222e-05
rs112704675	12	21498926	T	C	0.137352	0.0293118	0.0839629	2.78747e-06	7738	ebi-a-GCST90027484	Gut bacterial pathway abundance (HSERMETANA.PWY..L.methionine.biosynthesis.III)	0.00290202	22.5154	TRUE	2.09296e-05
rs73104513	20	14691569	T	C	-0.108511	0.0238689	0.144012	5.46412e-06	7738	ebi-a-GCST90027508	Gut bacterial pathway abundance (PHOSLIPSYN.PWY..superpathway.of.phospholipid.biosynthesis.I..bacteria.)	0.00290298	22.5228	TRUE	1.44787e-05
rs169651	5	73405859	A	G	-0.0767839	0.0165063	0.438577	3.29049e-06	7738	ebi-a-GCST90027479	Gut bacterial pathway abundance (HEMESYN2.PWY..heme.biosynthesis.II..anaerobic.)	0.0029034	22.5261	TRUE	1.40427e-05
rs76039193	8	74611453	G	A	0.0943389	0.0211883	0.205257	8.49141e-06	7738	ebi-a-GCST90027488	Gut bacterial pathway abundance (LACTOSECAT.PWY..lactose.and.galactose.degradation.I)	0.0029036	22.5276	TRUE	2.34127e-05
rs181541	17	8819289	G	A	0.0785302	0.0172148	0.620551	5.07201e-06	7738	ebi-a-GCST90027497	Gut bacterial pathway abundance (P161.PWY..acetylene.degradation)	0.00290425	22.5327	TRUE	0.000100885
rs2199729	15	95204315	A	C	0.139488	0.0311437	0.0812798	7.50464e-06	7738	ebi-a-GCST90027566	Gut bacterial pathway abundance (PWY.5973..cis.vaccenate.biosynthesis)	0.00290583	22.545	TRUE	4.42664e-05
rs74949229	10	9526946	A	G	-0.1307	0.0283073	0.0938701	3.88991e-06	7738	ebi-a-GCST90027602	Gut bacterial pathway abundance (PWY.6897..thiamin.salvage.II)	0.00290602	22.5465	TRUE	1.74323e-05
rs62314649	4	137651020	A	G	-0.108276	0.0234693	0.144953	3.95959e-06	7738	ebi-a-GCST90027572	Gut bacterial pathway abundance (PWY.6151..S.adenosyl.L.methionine.cycle.I)	0.00290611	22.5472	TRUE	3.96048e-05
rs387171	15	24278595	A	G	-0.0772341	0.0173479	0.579698	8.50472e-06	7738	ebi-a-GCST90027824	Gut microbiota abundance (k_Bacteria.p_Bacteroidetes.c_Bacteroidia.o_Bacteroidales.f_Bacteroidaceae.g_Bacteroides.s_Bacteroides_dorei)	0.00290678	22.5524	TRUE	9.10894e-05
rs139469000	19	8441137	T	C	0.0853365	0.0185864	0.275477	4.40403e-06	7738	ebi-a-GCST90027852	Gut microbiota abundance (k_Bacteria.p_Firmicutes.c_Clostridia.o_Clostridiales.f_Lachnospiraceae.g_Lachnospiraceae_noname.s_Lachnospiraceae_bacterium_7_1_58FAA)	0.00290695	22.5537	TRUE	4.79518e-05
rs3819331	11	112099410	C	T	0.104197	0.0227743	0.159253	4.75773e-06	7738	ebi-a-GCST90027461	Gut bacterial pathway abundance (DTDPRHAMSYN.PWY..dTDP.L.rhamnose.biosynthesis.I)	0.00290732	22.5566	TRUE	1.48657e-05
rs6415517	8	131398888	C	T	-0.0956524	0.0203682	0.801812	2.65088e-06	7738	ebi-a-GCST90027640	Gut bacterial pathway abundance (RHAMCAT.PWY..L.rhamnose.degradation.I)	0.00290785	22.5607	TRUE	7.71138e-06
rs4472164	4	168344708	G	A	-0.125353	0.027537	0.103173	5.31007e-06	7738	ebi-a-GCST90027662	Gut microbiota abundance (k_Bacteria.p_Actinobacteria.c_Actinobacteria.o_Bifidobacteriales.f_Bifidobacteriaceae)	0.00290786	22.5608	TRUE	7.35484e-05
rs4472164	4	168344708	G	A	-0.125369	0.0275371	0.103173	5.29493e-06	7738	ebi-a-GCST90027736	Gut microbiota abundance (k_Bacteria.p_Actinobacteria.c_Actinobacteria.o_Bifidobacteriales)	0.00290861	22.5666	TRUE	7.33813e-05
rs34355813	3	113301686	C	T	-0.168088	0.0371934	0.0544599	6.20497e-06	7738	ebi-a-GCST90027780	Gut microbiota abundance (k_Bacteria.p_Bacteroidetes.c_Bacteroidia.o_Bacteroidales.f_Rikenellaceae.g_Alistipes.s_Alistipes_shahii)	0.00290978	22.5758	TRUE	1.43868e-05
rs9876083	3	63171044	G	A	0.0831467	0.0175189	0.301164	2.07362e-06	7738	ebi-a-GCST90027525	Gut bacterial pathway abundance (PWY0.162..superpathway.of.pyrimidine.ribonucleotides.de.novo.biosynthesis)	0.00291004	22.5777	TRUE	7.50493e-06
rs61960721	13	88174396	T	G	0.0811147	0.0177843	0.330124	5.09038e-06	7738	ebi-a-GCST90027837	Gut microbiota abundance (k_Bacteria.p_Bacteroidetes.c_Bacteroidia.o_Bacteroidales.f_Bacteroidaceae.g_Bacteroides.s_Bacteroides_uniformis)	0.00291005	22.5779	TRUE	2.76276e-05
rs257077	5	5833993	T	G	-0.101168	0.0220981	0.82837	4.6917e-06	7738	ebi-a-GCST90027519	Gut bacterial pathway abundance (PWY0.1298..superpathway.of.pyrimidine.deoxyribonucleosides.degradation)	0.00291027	22.5796	TRUE	1.72306e-05
rs72831788	2	103977499	C	T	-0.124701	0.0268023	0.104502	3.27763e-06	7738	ebi-a-GCST90027595	Gut bacterial pathway abundance (PWY.6703..preQ0.biosynthesis)	0.00291044	22.5809	TRUE	1.64762e-05
rs9954361	18	5327489	A	T	0.0961991	0.0215077	0.195492	7.72076e-06	7738	ebi-a-GCST90027540	Gut bacterial pathway abundance (PWY.5100..pyruvate.fermentation.to.acetate.and.lactate.II)	0.00291093	22.5847	TRUE	0.000181954
rs77470149	9	93365000	A	G	0.171368	0.0365039	0.0523097	2.67258e-06	7738	ebi-a-GCST90027519	Gut bacterial pathway abundance (PWY0.1298..superpathway.of.pyrimidine.deoxyribonucleosides.degradation)	0.00291164	22.5902	TRUE	2.61696e-05
rs12661131	6	42007468	T	C	0.122143	0.0266441	0.109594	4.55628e-06	7738	ebi-a-GCST90027751	Gut microbiota abundance (k_Bacteria.p_Proteobacteria)	0.00291167	22.5904	TRUE	1.77279e-05
rs9459138	6	164976172	T	C	0.0809908	0.0183201	0.667501	9.83083e-06	7738	ebi-a-GCST90027708	Gut microbiota abundance (k_Bacteria.p_Firmicutes.c_Clostridia.o_Clostridiales.f_Lachnospiraceae.g_Blautia)	0.00291168	22.5905	TRUE	4.21123e-05
rs6585011	10	112533963	A	G	0.0869271	0.01948	0.260584	8.1055e-06	7738	ebi-a-GCST90027824	Gut microbiota abundance (k_Bacteria.p_Bacteroidetes.c_Bacteroidia.o_Bacteroidales.f_Bacteroidaceae.g_Bacteroides.s_Bacteroides_dorei)	0.0029119	22.5923	TRUE	1.95052e-05
rs3785822	17	59556923	A	G	0.099713	0.0211127	0.178193	2.32514e-06	7738	ebi-a-GCST90027716	Gut microbiota abundance (k_Bacteria.p_Firmicutes.c_Clostridia.o_Clostridiales.f_Ruminococcaceae.g_Faecalibacterium)	0.00291202	22.5932	TRUE	4.75251e-05
rs6783574	3	30775466	G	T	0.0782697	0.0166922	0.389026	2.74536e-06	7738	ebi-a-GCST90027481	Gut bacterial pathway abundance (HISDEG.PWY..L.histidine.degradation.I)	0.00291218	22.5944	TRUE	6.57511e-05
rs75060356	6	168170440	A	G	-0.0951399	0.0201767	0.201451	2.41313e-06	7738	ebi-a-GCST90027573	Gut bacterial pathway abundance (PWY.6163..chorismate.biosynthesis.from.3.dehydroquinate)	0.00291223	22.5948	TRUE	1.19594e-05
rs6903592	6	70855171	A	T	-0.0819131	0.0172573	0.318408	2.06895e-06	7738	ebi-a-GCST90027615	Gut bacterial pathway abundance (PWY.7221..guanosine.ribonucleotides.de.novo.biosynthesis)	0.00291236	22.5958	TRUE	2.14578e-05
rs11014565	10	25733319	A	G	-0.100302	0.0217513	0.824417	4.00138e-06	7738	ebi-a-GCST90027649	Gut bacterial pathway abundance (UDPNAGSYN.PWY..UDP.N.acetyl.D.glucosamine.biosynthesis.I)	0.00291258	22.5976	TRUE	9.28649e-06
rs11168050	5	147931523	A	G	0.141163	0.0302311	0.0793935	3.02016e-06	7738	ebi-a-GCST90027615	Gut bacterial pathway abundance (PWY.7221..guanosine.ribonucleotides.de.novo.biosynthesis)	0.00291293	22.6003	TRUE	9.06572e-05
rs10812126	9	2499251	C	T	-0.0764608	0.0162214	0.528559	2.43394e-06	7738	ebi-a-GCST90027587	Gut bacterial pathway abundance (PWY.6609..adenine.and.adenosine.salvage.III)	0.00291359	22.6054	TRUE	1.36041e-05
rs1498839	3	69516937	T	C	0.0871456	0.0189414	0.258826	4.20862e-06	7738	ebi-a-GCST90027838	Gut microbiota abundance (k_Bacteria.p_Bacteroidetes.c_Bacteroidia.o_Bacteroidales.f_Bacteroidaceae.g_Bacteroides.s_Bacteroides_vulgatus)	0.00291373	22.6065	TRUE	0.000139321
rs4962365	10	128475525	C	T	0.158259	0.0344899	0.0620419	4.46324e-06	7738	ebi-a-GCST90027609	Gut bacterial pathway abundance (PWY.7197..pyrimidine.deoxyribonucleotide.phosphorylation)	0.00291498	22.6162	TRUE	3.85844e-05
rs75506401	3	71038802	C	T	-0.150857	0.0326449	0.0687763	3.81601e-06	7738	ebi-a-GCST90027473	Gut bacterial pathway abundance (GLUCONEO.PWY..gluconeogenesis.I)	0.0029151	22.6172	TRUE	1.51857e-05
rs7589782	2	216454245	T	C	0.142071	0.0294218	0.0783541	1.37382e-06	7738	ebi-a-GCST90027594	Gut bacterial pathway abundance (PWY.6700..queuosine.biosynthesis)	0.00291519	22.6178	TRUE	6.13048e-06
rs4786434	16	3755986	G	T	0.167808	0.0371239	0.0547628	6.17775e-06	7738	ebi-a-GCST90027492	Gut bacterial pathway abundance (NONOXIPENT.PWY..pentose.phosphate.pathway..non.oxidative.branch.)	0.00291529	22.6186	TRUE	2.29657e-05
rs997227	6	80340670	A	C	-0.077565	0.01695	0.412248	4.73685e-06	7738	ebi-a-GCST90027519	Gut bacterial pathway abundance (PWY0.1298..superpathway.of.pyrimidine.deoxyribonucleosides.degradation)	0.00291551	22.6203	TRUE	3.7877e-05
rs56238206	11	13918589	A	G	0.108593	0.0235475	0.144547	3.99485e-06	7738	ebi-a-GCST90027666	Gut microbiota abundance (k_Bacteria.p_Bacteroidetes.c_Bacteroidia.o_Bacteroidales.f_Porphyromonadaceae)	0.00291634	22.6268	TRUE	1.06754e-05
rs10756052	9	10515836	C	G	0.089341	0.019147	0.240585	3.07029e-06	7738	ebi-a-GCST90027491	Gut bacterial pathway abundance (NONMEVIPP.PWY..methylerythritol.phosphate.pathway.I)	0.00291662	22.6289	TRUE	8.41703e-06
rs66662729	7	70142791	T	C	0.107394	0.0234694	0.148528	4.74133e-06	7738	ebi-a-GCST90027501	Gut bacterial pathway abundance (P42.PWY..incomplete.reductive.TCA.cycle)	0.00291722	22.6336	TRUE	3.10771e-05
rs11769306	7	73845176	A	G	0.101898	0.0229804	0.169111	9.24485e-06	7738	ebi-a-GCST90027535	Gut bacterial pathway abundance (PWY4FS.7..phosphatidylglycerol.biosynthesis.I..plastidic.)	0.00291794	22.6392	TRUE	0.000110677
rs1428949	5	9947612	T	C	-0.0770872	0.0166082	0.433176	3.45852e-06	7738	ebi-a-GCST90027615	Gut bacterial pathway abundance (PWY.7221..guanosine.ribonucleotides.de.novo.biosynthesis)	0.00291815	22.6409	TRUE	1.34933e-05
rs74083978	14	91621098	C	G	0.163554	0.0351584	0.0579028	3.28836e-06	7738	ebi-a-GCST90027649	Gut bacterial pathway abundance (UDPNAGSYN.PWY..UDP.N.acetyl.D.glucosamine.biosynthesis.I)	0.00291842	22.643	TRUE	5.19753e-05
rs73185681	3	186488841	A	G	-0.175127	0.039149	0.050095	7.70034e-06	7738	ebi-a-GCST90027505	Gut bacterial pathway abundance (PANTOSYN.PWY..pantothenate.and.coenzyme.A.biosynthesis.I)	0.00291884	22.6463	TRUE	3.1594e-05
rs7043302	9	9139951	T	G	0.174085	0.0391769	0.0507327	8.84871e-06	7738	ebi-a-GCST90027498	Gut bacterial pathway abundance (P162.PWY..L.glutamate.degradation.V..via.hydroxyglutarate.)	0.00291897	22.6472	TRUE	3.39754e-05
rs7850333	9	7518169	G	C	-0.0949791	0.0208872	0.203016	5.43538e-06	7738	ebi-a-GCST90027777	Gut microbiota abundance (k_Bacteria.p_Bacteroidetes.c_Bacteroidia.o_Bacteroidales.f_Rikenellaceae.g_Alistipes.s_Alistipes_onderdonkii)	0.00291921	22.6492	TRUE	1.99493e-05
rs9570722	13	63330978	G	A	-0.078216	0.0169931	0.393238	4.16821e-06	7738	ebi-a-GCST90027498	Gut bacterial pathway abundance (P162.PWY..L.glutamate.degradation.V..via.hydroxyglutarate.)	0.00291941	22.6507	TRUE	1.78005e-05
rs56001939	2	54363878	C	T	-0.0794866	0.0170431	0.362334	3.10356e-06	7738	ebi-a-GCST90027714	Gut microbiota abundance (k_Bacteria.p_Firmicutes.c_Clostridia.o_Clostridiales.f_Oscillospiraceae.g_Oscillibacter)	0.00291958	22.652	TRUE	7.76517e-06
rs342221	7	106328134	T	G	-0.076973	0.0172478	0.440168	8.09077e-06	7738	ebi-a-GCST90027466	Gut bacterial pathway abundance (FUCCAT.PWY..fucose.degradation)	0.00292	22.6553	TRUE	2.32064e-05
rs4551833	12	43104353	G	T	-0.169028	0.0363326	0.054037	3.28345e-06	7738	ebi-a-GCST90027579	Gut bacterial pathway abundance (PWY.6353..purine.nucleotides.degradation.II..aerobic.)	0.00292087	22.6621	TRUE	1.1149e-05
rs7305791	12	60220568	T	A	-0.086344	0.0185708	0.267398	3.32828e-06	7738	ebi-a-GCST90027630	Gut bacterial pathway abundance (PWY_GLYCOLYSIS.E.D..superpathway.of.glycolysis.and.Entner.Doudoroff)	0.00292093	22.6625	TRUE	1.77205e-05
rs4472164	4	168344708	G	A	-0.125655	0.0275202	0.103149	4.97348e-06	7738	ebi-a-GCST90027688	Gut microbiota abundance (k_Bacteria.p_Actinobacteria.c_Actinobacteria.o_Bifidobacteriales.f_Bifidobacteriaceae.g_Bifidobacterium)	0.00292129	22.6653	TRUE	6.95795e-05
rs140787604	5	167607746	G	A	-0.172453	0.0385831	0.0518043	7.8343e-06	7738	ebi-a-GCST90027506	Gut bacterial pathway abundance (PENTOSE.P.PWY..pentose.phosphate.pathway)	0.0029217	22.6685	TRUE	2.09877e-05
rs73021847	1	158980874	C	T	0.167156	0.0378294	0.055348	9.93002e-06	7738	ebi-a-GCST90027571	Gut bacterial pathway abundance (PWY.6147..6.hydroxymethyl.dihydropterin.diphosphate.biosynthesis.I)	0.00292178	22.6691	TRUE	3.5685e-05
rs4400672	1	202675394	C	T	-0.0818249	0.0179244	0.321899	4.99505e-06	7738	ebi-a-GCST90027480	Gut bacterial pathway abundance (HEXITOLDEGSUPER.PWY..superpathway.of.hexitol.degradation..bacteria.)	0.00292291	22.6779	TRUE	3.85016e-05
rs875896	7	27201532	A	C	0.0896551	0.0189544	0.76106	2.24476e-06	7738	ebi-a-GCST90027531	Gut bacterial pathway abundance (PWY.3001..superpathway.of.L.isoleucine.biosynthesis.I)	0.0029234	22.6817	TRUE	4.82258e-05
rs4619111	11	93373509	T	C	0.0777406	0.0166061	0.410206	2.84839e-06	7738	ebi-a-GCST90027479	Gut bacterial pathway abundance (HEMESYN2.PWY..heme.biosynthesis.II..anaerobic.)	0.00292434	22.6891	TRUE	3.56278e-05
rs2548882	16	78716583	C	A	-0.100029	0.0215575	0.822267	3.48233e-06	7738	ebi-a-GCST90027571	Gut bacterial pathway abundance (PWY.6147..6.hydroxymethyl.dihydropterin.diphosphate.biosynthesis.I)	0.00292458	22.6909	TRUE	2.29474e-05
rs13119423	4	27850234	C	A	-0.110209	0.0239763	0.139999	4.29507e-06	7738	ebi-a-GCST90027796	Gut microbiota abundance (k_Bacteria.p_Firmicutes.c_Clostridia.o_Clostridiales.f_Oscillospiraceae.g_Oscillibacter.s_Oscillibacter_unclassified)	0.00292475	22.6922	TRUE	9.91577e-06
rs10455532	6	92883361	G	A	-0.0769154	0.0167272	0.552534	4.26098e-06	7738	ebi-a-GCST90027662	Gut microbiota abundance (k_Bacteria.p_Actinobacteria.c_Actinobacteria.o_Bifidobacteriales.f_Bifidobacteriaceae)	0.00292534	22.6968	TRUE	1.24283e-05
rs77651025	13	103878538	C	G	0.16522	0.0373153	0.0568179	9.52577e-06	7738	ebi-a-GCST90027571	Gut bacterial pathway abundance (PWY.6147..6.hydroxymethyl.dihydropterin.diphosphate.biosynthesis.I)	0.00292574	22.7	TRUE	7.49039e-05
rs34865636	19	45793832	T	A	-0.0825242	0.0176704	0.312404	3.00905e-06	7738	ebi-a-GCST90027796	Gut microbiota abundance (k_Bacteria.p_Firmicutes.c_Clostridia.o_Clostridiales.f_Oscillospiraceae.g_Oscillibacter.s_Oscillibacter_unclassified)	0.00292579	22.7003	TRUE	8.97076e-06
rs10006164	4	1021598	A	G	-0.0805101	0.0177448	0.344209	5.70269e-06	7738	ebi-a-GCST90027602	Gut bacterial pathway abundance (PWY.6897..thiamin.salvage.II)	0.0029263	22.7043	TRUE	2.25382e-05
rs4845710	1	155033014	A	G	0.16966	0.037583	0.0537267	6.35346e-06	7738	ebi-a-GCST90027526	Gut bacterial pathway abundance (PWY0.781..aspartate.superpathway)	0.00292682	22.7083	TRUE	1.43785e-05
rs56001939	2	54363878	C	T	-0.0795853	0.0170427	0.362334	3.01557e-06	7738	ebi-a-GCST90027675	Gut microbiota abundance (k_Bacteria.p_Firmicutes.c_Clostridia.o_Clostridiales.f_Oscillospiraceae)	0.00292683	22.7085	TRUE	7.56186e-06
rs10455532	6	92883361	G	A	-0.0769356	0.0167272	0.552534	4.23662e-06	7738	ebi-a-GCST90027736	Gut microbiota abundance (k_Bacteria.p_Actinobacteria.c_Actinobacteria.o_Bifidobacteriales)	0.00292687	22.7087	TRUE	1.23624e-05
rs8080416	17	59552338	C	T	0.0876717	0.0187876	0.255869	3.06408e-06	7738	ebi-a-GCST90027470	Gut bacterial pathway abundance (GALACTUROCAT.PWY..D.galacturonate.degradation.I)	0.00292695	22.7094	TRUE	4.793e-05
rs12541554	8	10393079	A	G	-0.0806005	0.0170578	0.342803	2.29964e-06	7738	ebi-a-GCST90027548	Gut bacterial pathway abundance (PWY.5345..superpathway.of.L.methionine.biosynthesis..by.sulfhydrylation.)	0.00292715	22.7109	TRUE	3.24697e-05
rs2038820	13	53375431	C	T	-0.0775464	0.0165278	0.418697	2.70714e-06	7738	ebi-a-GCST90027506	Gut bacterial pathway abundance (PENTOSE.P.PWY..pentose.phosphate.pathway)	0.00292722	22.7115	TRUE	7.86454e-06
rs1346730	2	137569033	G	T	-0.0775693	0.0164645	0.582161	2.46122e-06	7738	ebi-a-GCST90027528	Gut bacterial pathway abundance (PWY.1269..CMP.3.deoxy.D.manno.octulosonate.biosynthesis.I)	0.00292726	22.7118	TRUE	1.85487e-05
rs2769148	9	112546059	A	T	-0.137397	0.0292051	0.0847084	2.54413e-06	7738	ebi-a-GCST90027545	Gut bacterial pathway abundance (PWY.5177..glutaryl.CoA.degradation)	0.00292732	22.7122	TRUE	1.7179e-05
rs12457526	18	21016793	T	G	-0.0787255	0.0167447	0.382444	2.58214e-06	7738	ebi-a-GCST90027615	Gut bacterial pathway abundance (PWY.7221..guanosine.ribonucleotides.de.novo.biosynthesis)	0.00292755	22.7141	TRUE	2.04251e-05
rs2039970	13	60910291	T	C	0.0794238	0.0169979	0.633971	2.97468e-06	7738	ebi-a-GCST90027527	Gut bacterial pathway abundance (PWY0.845..superpathway.of.pyridoxal.5..phosphate.biosynthesis.and.salvage)	0.00292763	22.7146	TRUE	3.19096e-05
rs72829932	17	34055935	G	A	0.0989134	0.0208453	0.183187	2.08391e-06	7738	ebi-a-GCST90027719	Gut microbiota abundance (k_Bacteria.p_Firmicutes.c_Clostridia.o_Clostridiales.f_Ruminococcaceae.g_Subdoligranulum)	0.00292791	22.7168	TRUE	2.1773e-05
rs62191280	2	242619175	C	G	-0.1023	0.022186	0.168202	4.00673e-06	7738	ebi-a-GCST90027567	Gut bacterial pathway abundance (PWY.5989..stearate.biosynthesis.II..bacteria.and.plants.)	0.0029284	22.7206	TRUE	1.01833e-05
rs211508	5	73687858	G	C	-0.0911261	0.0195983	0.228632	3.32437e-06	7738	ebi-a-GCST90027479	Gut bacterial pathway abundance (HEMESYN2.PWY..heme.biosynthesis.II..anaerobic.)	0.00292897	22.725	TRUE	8.83737e-06
rs111907772	2	67968784	G	C	-0.141105	0.0314615	0.0799669	7.29105e-06	7738	ebi-a-GCST90027586	Gut bacterial pathway abundance (PWY.6608..guanosine.nucleotides.degradation.III)	0.00292974	22.731	TRUE	1.9238e-05
rs13122223	4	131282664	A	T	0.0792971	0.0168695	0.36947	2.5937e-06	7738	ebi-a-GCST90027642	Gut bacterial pathway abundance (SER.GLYSYN.PWY..superpathway.of.L.serine.and.glycine.biosynthesis.I)	0.00292974	22.7311	TRUE	3.41149e-05
rs7147611	14	95024931	A	G	-0.0805696	0.0180507	0.655985	8.06232e-06	7738	ebi-a-GCST90027759	Gut microbiota abundance (k_Bacteria.p_Actinobacteria.c_Actinobacteria.o_Coriobacteriales.f_Coriobacteriaceae.g_Collinsella.s_Collinsella_aerofaciens)	0.00292984	22.7318	TRUE	9.85589e-05
rs67156511	18	5305702	G	T	-0.117423	0.0263682	0.12085	8.45921e-06	7738	ebi-a-GCST90027490	Gut bacterial pathway abundance (NAGLIPASYN.PWY..lipid.IVA.biosynthesis)	0.00292985	22.732	TRUE	1.86558e-05
rs13119423	4	27850234	C	A	-0.11031	0.0239812	0.139999	4.22766e-06	7738	ebi-a-GCST90027714	Gut microbiota abundance (k_Bacteria.p_Firmicutes.c_Clostridia.o_Clostridiales.f_Oscillospiraceae.g_Oscillibacter)	0.00293011	22.7339	TRUE	9.77252e-06
rs1751578	1	208172725	T	C	-0.0769954	0.0164974	0.446455	3.05443e-06	7738	ebi-a-GCST90027572	Gut bacterial pathway abundance (PWY.6151..S.adenosyl.L.methionine.cycle.I)	0.00293015	22.7343	TRUE	8.64845e-06
rs2768981	6	6929057	G	C	0.0847845	0.0189508	0.285092	7.67962e-06	7738	ebi-a-GCST90027579	Gut bacterial pathway abundance (PWY.6353..purine.nucleotides.degradation.II..aerobic.)	0.00293021	22.7347	TRUE	9.99837e-05
rs73171592	3	171047195	C	G	0.143446	0.0311211	0.0771743	4.04064e-06	7738	ebi-a-GCST90027461	Gut bacterial pathway abundance (DTDPRHAMSYN.PWY..dTDP.L.rhamnose.biosynthesis.I)	0.00293089	22.74	TRUE	9.38112e-06
rs10455532	6	92883361	G	A	-0.0769908	0.0167217	0.552592	4.13971e-06	7738	ebi-a-GCST90027688	Gut microbiota abundance (k_Bacteria.p_Actinobacteria.c_Actinobacteria.o_Bifidobacteriales.f_Bifidobacteriaceae.g_Bifidobacterium)	0.002931	22.7409	TRUE	1.21032e-05
rs7527876	1	242928602	C	T	-0.100104	0.0214414	0.177998	3.03075e-06	7738	ebi-a-GCST90027579	Gut bacterial pathway abundance (PWY.6353..purine.nucleotides.degradation.II..aerobic.)	0.00293238	22.7516	TRUE	1.0622e-05
rs79149938	11	90525050	G	A	-0.154991	0.0342404	0.0653077	5.99529e-06	7738	ebi-a-GCST90027614	Gut bacterial pathway abundance (PWY.7219..adenosine.ribonucleotides.de.novo.biosynthesis)	0.00293276	22.7545	TRUE	3.8525e-05
rs7461966	8	88741064	G	C	0.124583	0.0263582	0.105637	2.2837e-06	7738	ebi-a-GCST90027644	Gut bacterial pathway abundance (SULFATE.CYS.PWY..superpathway.of.sulfate.assimilation.and.cysteine.biosynthesis)	0.00293277	22.7546	TRUE	5.43244e-05
rs7147611	14	95024931	A	G	-0.0806524	0.0178533	0.656676	6.2572e-06	7738	ebi-a-GCST90027690	Gut microbiota abundance (k_Bacteria.p_Actinobacteria.c_Actinobacteria.o_Coriobacteriales.f_Coriobacteriaceae.g_Collinsella)	0.00293305	22.7568	TRUE	7.94708e-05
rs13119423	4	27850234	C	A	-0.110371	0.0239806	0.139999	4.17426e-06	7738	ebi-a-GCST90027675	Gut microbiota abundance (k_Bacteria.p_Firmicutes.c_Clostridia.o_Clostridiales.f_Oscillospiraceae)	0.00293335	22.7592	TRUE	9.6576e-06
rs80161029	19	14568122	G	A	0.0988357	0.0216552	0.184043	5.01741e-06	7738	ebi-a-GCST90027524	Gut bacterial pathway abundance (PWY0.1586..peptidoglycan.maturation..meso.diaminopimelate.containing.)	0.00293389	22.7634	TRUE	5.50673e-05
rs77090789	18	71957315	C	T	-0.122242	0.0257831	0.110354	2.12471e-06	7738	ebi-a-GCST90027542	Gut bacterial pathway abundance (PWY.5104..L.isoleucine.biosynthesis.IV)	0.00293411	22.7651	TRUE	1.60145e-05
rs169503	6	32157639	T	C	-0.134211	0.0282674	0.0894497	2.05532e-06	7738	ebi-a-GCST90027638	Gut bacterial pathway abundance (PYRIDNUCSYN.PWY..NAD.biosynthesis.I..from.aspartate.)	0.0029342	22.7657	TRUE	0.000127074
rs2241820	12	54394497	T	C	-0.077173	0.0163185	0.560013	2.25419e-06	7738	ebi-a-GCST90027778	Gut microbiota abundance (k_Bacteria.p_Bacteroidetes.c_Bacteroidia.o_Bacteroidales.f_Rikenellaceae.g_Alistipes.s_Alistipes_putredinis)	0.00293494	22.7715	TRUE	5.69183e-06
rs7492664	14	35202345	T	G	-0.147612	0.0316442	0.0726264	3.08987e-06	7738	ebi-a-GCST90027613	Gut bacterial pathway abundance (PWY.7211..superpathway.of.pyrimidine.deoxyribonucleotides.de.novo.biosynthesis)	0.0029351	22.7728	TRUE	3.60635e-05
rs6021384	20	50306527	C	T	-0.0842745	0.0180328	0.291772	2.96251e-06	7738	ebi-a-GCST90027707	Gut microbiota abundance (k_Bacteria.p_Firmicutes.c_Clostridia.o_Clostridiales.f_Eubacteriaceae.g_Eubacterium)	0.00293521	22.7736	TRUE	2.7847e-05
rs12254238	10	98099765	G	A	-0.104066	0.0219845	0.161674	2.20562e-06	7738	ebi-a-GCST90027625	Gut bacterial pathway abundance (PWY.7400..L.arginine.biosynthesis.IV..archaebacteria.)	0.00293563	22.7769	TRUE	1.4198e-05
rs72775871	2	12075936	A	G	-0.143865	0.0322042	0.0768355	7.92155e-06	7738	ebi-a-GCST90027582	Gut bacterial pathway abundance (PWY.6519..8.amino.7.oxononanoate.biosynthesis.I)	0.00293617	22.7811	TRUE	5.41136e-05
rs73120083	7	51406354	G	A	-0.160197	0.0357177	0.0609189	7.2887e-06	7738	ebi-a-GCST90027525	Gut bacterial pathway abundance (PWY0.162..superpathway.of.pyrimidine.ribonucleotides.de.novo.biosynthesis)	0.00293626	22.7818	TRUE	1.62847e-05
rs4859454	4	77541509	T	C	0.120463	0.0262743	0.114251	4.5437e-06	7738	ebi-a-GCST90027688	Gut microbiota abundance (k_Bacteria.p_Actinobacteria.c_Actinobacteria.o_Bifidobacteriales.f_Bifidobacteriaceae.g_Bifidobacterium)	0.00293703	22.7878	TRUE	0.00011216
rs34631763	1	92948938	T	C	0.171802	0.0368172	0.0525127	3.0657e-06	7738	ebi-a-GCST90027592	Gut bacterial pathway abundance (PWY66.422..D.galactose.degradation.V..Leloir.pathway.)	0.00293714	22.7886	TRUE	2.1492e-05
rs7576999	2	33698944	T	C	-0.0799719	0.0172594	0.357278	3.5946e-06	7738	ebi-a-GCST90027507	Gut bacterial pathway abundance (PEPTIDOGLYCANSYN.PWY..peptidoglycan.biosynthesis.I..meso.diaminopimelate.containing.)	0.00293721	22.7892	TRUE	6.8649e-05
rs78496981	12	131044416	T	C	-0.152002	0.0324838	0.0682182	2.87839e-06	7738	ebi-a-GCST90027508	Gut bacterial pathway abundance (PHOSLIPSYN.PWY..superpathway.of.phospholipid.biosynthesis.I..bacteria.)	0.00293726	22.7896	TRUE	2.14869e-05
rs10836532	11	4745154	T	G	-0.0802979	0.017437	0.351034	4.12401e-06	7738	ebi-a-GCST90027719	Gut microbiota abundance (k_Bacteria.p_Firmicutes.c_Clostridia.o_Clostridiales.f_Ruminococcaceae.g_Subdoligranulum)	0.00293771	22.7931	TRUE	1.25706e-05
rs60152513	3	127459715	A	G	-0.140131	0.0305756	0.0814397	4.581e-06	7738	ebi-a-GCST90027513	Gut bacterial pathway abundance (PRPP.PWY..superpathway.of.histidine..purine..and.pyrimidine.biosynthesis)	0.00293794	22.7948	TRUE	5.22976e-05
rs9564193	13	65333539	G	A	-0.174504	0.0390242	0.0508343	7.75997e-06	7738	ebi-a-GCST90027693	Gut microbiota abundance (k_Bacteria.p_Bacteroidetes.c_Bacteroidia.o_Bacteroidales.f_Bacteroidaceae.g_Bacteroides)	0.00293859	22.8	TRUE	1.76531e-05
rs6021384	20	50306527	C	T	-0.0843257	0.0180317	0.291772	2.91756e-06	7738	ebi-a-GCST90027673	Gut microbiota abundance (k_Bacteria.p_Firmicutes.c_Clostridia.o_Clostridiales.f_Eubacteriaceae)	0.00293878	22.8014	TRUE	2.74808e-05
rs734738	6	134568921	T	C	0.0769765	0.0172771	0.544809	8.37298e-06	7738	ebi-a-GCST90027574	Gut bacterial pathway abundance (PWY.621..sucrose.degradation.III..sucrose.invertase.)	0.0029389	22.8023	TRUE	8.98875e-05
rs6108110	20	8112399	T	C	-0.0980389	0.0211132	0.188376	3.42571e-06	7738	ebi-a-GCST90027587	Gut bacterial pathway abundance (PWY.6609..adenine.and.adenosine.salvage.III)	0.00293905	22.8035	TRUE	4.94446e-05
rs56210724	21	16270327	C	T	0.131657	0.0293572	0.093528	7.30298e-06	7738	ebi-a-GCST90027469	Gut bacterial pathway abundance (GALACT.GLUCUROCAT.PWY..superpathway.of.hexuronide.and.hexuronate.degradation)	0.0029391	22.8039	TRUE	4.89657e-05
rs35445518	19	46908968	C	A	0.0909857	0.0204096	0.769202	8.27351e-06	7738	ebi-a-GCST90027665	Gut microbiota abundance (k_Bacteria.p_Bacteroidetes.c_Bacteroidia.o_Bacteroidales.f_Bacteroidales_noname)	0.00293933	22.8057	TRUE	4.94977e-05
rs2509667	11	119361224	A	C	-0.117625	0.0254276	0.120838	3.73044e-06	7738	ebi-a-GCST90027505	Gut bacterial pathway abundance (PANTOSYN.PWY..pantothenate.and.coenzyme.A.biosynthesis.I)	0.00293969	22.8085	TRUE	9.09224e-05
rs2703175	18	39049087	G	A	0.114277	0.0242361	0.870736	2.41529e-06	7738	ebi-a-GCST90027527	Gut bacterial pathway abundance (PWY0.845..superpathway.of.pyridoxal.5..phosphate.biosynthesis.and.salvage)	0.00293976	22.809	TRUE	1.15191e-05
rs67396441	2	127772373	T	C	-0.078774	0.0173338	0.385942	5.50567e-06	7738	ebi-a-GCST90027763	Gut microbiota abundance (k_Bacteria.p_Bacteroidetes.c_Bacteroidia.o_Bacteroidales.f_Porphyromonadaceae.g_Barnesiella.s_Barnesiella_intestinihominis)	0.00294122	22.8204	TRUE	7.52684e-05
rs11148356	13	56438349	T	C	-0.14327	0.0301886	0.0777056	2.07649e-06	7738	ebi-a-GCST90027501	Gut bacterial pathway abundance (P42.PWY..incomplete.reductive.TCA.cycle)	0.00294213	22.8275	TRUE	3.55241e-05
rs11162626	1	79566123	T	A	0.10033	0.0212051	0.177772	2.22998e-06	7738	ebi-a-GCST90027530	Gut bacterial pathway abundance (PWY.2942..L.lysine.biosynthesis.III)	0.00294271	22.832	TRUE	5.75324e-05
rs79743788	9	127108130	G	C	-0.14831	0.0335027	0.072095	9.56357e-06	7738	ebi-a-GCST90027641	Gut bacterial pathway abundance (RIBOSYN2.PWY..flavin.biosynthesis.I..bacteria.and.plants.)	0.00294293	22.8337	TRUE	2.74419e-05
rs11260998	1	18718305	A	G	-0.0786151	0.0175239	0.391129	7.25204e-06	7738	ebi-a-GCST90027813	Gut microbiota abundance (k_Bacteria.p_Proteobacteria.c_Deltaproteobacteria.o_Desulfovibrionales.f_Desulfovibrionaceae.g_Bilophila.s_Bilophila_unclassified)	0.00294366	22.8394	TRUE	0.000212479
rs10094910	8	59481292	C	T	0.0832046	0.0176068	0.306622	2.29303e-06	7738	ebi-a-GCST90027642	Gut bacterial pathway abundance (SER.GLYSYN.PWY..superpathway.of.L.serine.and.glycine.biosynthesis.I)	0.00294373	22.8399	TRUE	1.42185e-05
rs35445518	19	46908968	C	A	0.0910549	0.0204101	0.769202	8.14779e-06	7738	ebi-a-GCST90027694	Gut microbiota abundance (k_Bacteria.p_Bacteroidetes.c_Bacteroidia.o_Bacteroidales.f_Bacteroidales_noname.g_Bacteroidales_noname)	0.00294381	22.8405	TRUE	4.88338e-05
rs35445518	19	46908968	C	A	0.0910584	0.0204129	0.769202	8.16451e-06	7738	ebi-a-GCST90027762	Gut microbiota abundance (k_Bacteria.p_Bacteroidetes.c_Bacteroidia.o_Bacteroidales.f_Bacteroidales_noname.g_Bacteroidales_noname.s_Bacteroidales_bacterium_ph8)	0.00294403	22.8423	TRUE	4.89225e-05
rs7539819	1	165850596	G	T	-0.0767416	0.0162865	0.494724	2.45347e-06	7738	ebi-a-GCST90027459	Gut bacterial pathway abundance (DAPLYSINESYN.PWY..L.lysine.biosynthesis.I)	0.00294431	22.8444	TRUE	1.14695e-05
rs9564193	13	65333539	G	A	-0.174688	0.039027	0.0508343	7.60291e-06	7738	ebi-a-GCST90027664	Gut microbiota abundance (k_Bacteria.p_Bacteroidetes.c_Bacteroidia.o_Bacteroidales.f_Bacteroidaceae)	0.00294479	22.8482	TRUE	1.73204e-05
rs734224	4	7703358	T	G	-0.104059	0.0221454	0.162338	2.61577e-06	7738	ebi-a-GCST90027533	Gut bacterial pathway abundance (PWY.4242..pantothenate.and.coenzyme.A.biosynthesis.III)	0.00294495	22.8494	TRUE	1.58796e-05
rs6910508	6	166531345	A	G	0.0819775	0.0178218	0.324371	4.22795e-06	7738	ebi-a-GCST90027698	Gut microbiota abundance (k_Bacteria.p_Bacteroidetes.c_Bacteroidia.o_Bacteroidales.f_Porphyromonadaceae.g_Parabacteroides)	0.00294557	22.8543	TRUE	1.88167e-05
rs12976953	19	52779460	T	C	0.128883	0.0282085	0.0983496	4.90219e-06	7738	ebi-a-GCST90027592	Gut bacterial pathway abundance (PWY66.422..D.galactose.degradation.V..Leloir.pathway.)	0.002946	22.8576	TRUE	4.20508e-05
rs12149972	17	58813056	G	C	-0.138469	0.0306972	0.083861	6.45833e-06	7738	ebi-a-GCST90027585	Gut bacterial pathway abundance (PWY.6590..superpathway.of.Clostridium.acetobutylicum.acidogenic.fermentation)	0.00294616	22.8588	TRUE	2.85677e-05
rs634299	17	38655155	T	C	0.110011	0.0244791	0.858102	6.98715e-06	7738	ebi-a-GCST90027647	Gut bacterial pathway abundance (TRPSYN.PWY..L.tryptophan.biosynthesis)	0.00294725	22.8673	TRUE	1.90644e-05
rs9463067	6	12728425	T	C	-0.079069	0.0173385	0.380643	5.1074e-06	7738	ebi-a-GCST90027608	Gut bacterial pathway abundance (PWY.7196..superpathway.of.pyrimidine.ribonucleosides.salvage)	0.00294782	22.8718	TRUE	2.52766e-05
rs9600403	13	75463070	C	A	0.0770856	0.0164382	0.455977	2.73993e-06	7738	ebi-a-GCST90027707	Gut microbiota abundance (k_Bacteria.p_Firmicutes.c_Clostridia.o_Clostridiales.f_Eubacteriaceae.g_Eubacterium)	0.00294806	22.8736	TRUE	2.44832e-05
rs75789763	4	130403869	A	G	-0.166597	0.0367955	0.0562994	5.96417e-06	7738	ebi-a-GCST90027460	Gut bacterial pathway abundance (DENOVOPURINE2.PWY..superpathway.of.purine.nucleotides.de.novo.biosynthesis.II)	0.00294919	22.8824	TRUE	2.28724e-05
rs34865636	19	45793832	T	A	-0.0828569	0.0176735	0.312404	2.75626e-06	7738	ebi-a-GCST90027675	Gut microbiota abundance (k_Bacteria.p_Firmicutes.c_Clostridia.o_Clostridiales.f_Oscillospiraceae)	0.00294942	22.8842	TRUE	8.27661e-06
rs11076031	16	54365492	G	A	0.0847081	0.0191672	0.710524	9.89578e-06	7738	ebi-a-GCST90027522	Gut bacterial pathway abundance (PWY0.1479..tRNA.processing)	0.00295169	22.9019	TRUE	3.17594e-05
rs17699454	14	49342239	C	A	0.0827054	0.0178292	0.685024	3.50502e-06	7738	ebi-a-GCST90027527	Gut bacterial pathway abundance (PWY0.845..superpathway.of.pyridoxal.5..phosphate.biosynthesis.and.salvage)	0.00295176	22.9024	TRUE	1.75812e-05
rs12657170	5	79643369	C	T	0.0770323	0.0167241	0.464323	4.10336e-06	7738	ebi-a-GCST90027688	Gut microbiota abundance (k_Bacteria.p_Actinobacteria.c_Actinobacteria.o_Bifidobacteriales.f_Bifidobacteriaceae.g_Bifidobacterium)	0.00295188	22.9034	TRUE	3.98332e-05
rs16873261	7	110830388	C	G	-0.163478	0.0352828	0.058672	3.59799e-06	7738	ebi-a-GCST90027642	Gut bacterial pathway abundance (SER.GLYSYN.PWY..superpathway.of.L.serine.and.glycine.biosynthesis.I)	0.00295203	22.9045	TRUE	3.98426e-05
rs72729533	14	69052888	C	G	-0.126999	0.0286659	0.101911	9.40936e-06	7738	ebi-a-GCST90027531	Gut bacterial pathway abundance (PWY.3001..superpathway.of.L.isoleucine.biosynthesis.I)	0.00295237	22.9072	TRUE	0.000109051
rs12871823	13	36089568	C	G	-0.0999896	0.0215139	0.180112	3.35714e-06	7738	ebi-a-GCST90027638	Gut bacterial pathway abundance (PYRIDNUCSYN.PWY..NAD.biosynthesis.I..from.aspartate.)	0.00295282	22.9107	TRUE	2.58528e-05
rs34865636	19	45793832	T	A	-0.0829059	0.017674	0.312404	2.72076e-06	7738	ebi-a-GCST90027714	Gut microbiota abundance (k_Bacteria.p_Firmicutes.c_Clostridia.o_Clostridiales.f_Oscillospiraceae.g_Oscillibacter)	0.00295291	22.9114	TRUE	8.17926e-06
rs12859492	13	71905552	C	T	0.0832796	0.0178178	0.30745	2.95461e-06	7738	ebi-a-GCST90027469	Gut bacterial pathway abundance (GALACT.GLUCUROCAT.PWY..superpathway.of.hexuronide.and.hexuronate.degradation)	0.00295347	22.9157	TRUE	1.28974e-05
rs4917011	7	50251614	T	C	-0.0923215	0.0197904	0.223025	3.08674e-06	7738	ebi-a-GCST90027570	Gut bacterial pathway abundance (PWY.6125..superpathway.of.guanosine.nucleotides.de.novo.biosynthesis.II)	0.0029539	22.9191	TRUE	1.39752e-05
rs12621639	2	230175814	A	C	0.0768744	0.0171812	0.505619	7.66479e-06	7738	ebi-a-GCST90027466	Gut bacterial pathway abundance (FUCCAT.PWY..fucose.degradation)	0.00295446	22.9235	TRUE	1.94598e-05
rs111983634	20	56448369	A	T	-0.165132	0.0368272	0.0574869	7.3269e-06	7738	ebi-a-GCST90027556	Gut bacterial pathway abundance (PWY.5695..urate.biosynthesis.inosine.5..phosphate.degradation)	0.00295494	22.9272	TRUE	4.40506e-05
rs9600403	13	75463070	C	A	0.0771876	0.0164372	0.455977	2.65418e-06	7738	ebi-a-GCST90027673	Gut microbiota abundance (k_Bacteria.p_Firmicutes.c_Clostridia.o_Clostridiales.f_Eubacteriaceae)	0.00295587	22.9344	TRUE	2.38149e-05
rs111854245	5	110389110	C	T	-0.109559	0.0247809	0.143828	9.81884e-06	7738	ebi-a-GCST90027676	Gut microbiota abundance (k_Bacteria.p_Firmicutes.c_Clostridia.o_Clostridiales.f_Ruminococcaceae)	0.00295618	22.9368	TRUE	2.81282e-05
rs11862432	16	1111401	T	C	0.0808289	0.0182807	0.345883	9.79964e-06	7738	ebi-a-GCST90027534	Gut bacterial pathway abundance (PWY.4984..urea.cycle)	0.0029563	22.9377	TRUE	5.7353e-05
rs12915465	15	55603302	C	T	0.132221	0.0279715	0.0932693	2.27851e-06	7738	ebi-a-GCST90027517	Gut bacterial pathway abundance (PWY0.1296..purine.ribonucleosides.degradation)	0.00295698	22.943	TRUE	6.42452e-05
rs10917476	1	19860840	G	C	0.0828812	0.0174684	0.313636	2.08877e-06	7738	ebi-a-GCST90027497	Gut bacterial pathway abundance (P161.PWY..acetylene.degradation)	0.00295748	22.947	TRUE	1.06147e-05
rs5756419	22	37346295	A	T	0.0844728	0.0178876	0.293243	2.33056e-06	7738	ebi-a-GCST90027469	Gut bacterial pathway abundance (GALACT.GLUCUROCAT.PWY..superpathway.of.hexuronide.and.hexuronate.degradation)	0.00295775	22.949	TRUE	1.14294e-05
rs765025	4	66600345	G	C	0.103214	0.0230703	0.166572	7.68104e-06	7738	ebi-a-GCST90027813	Gut microbiota abundance (k_Bacteria.p_Proteobacteria.c_Deltaproteobacteria.o_Desulfovibrionales.f_Desulfovibrionaceae.g_Bilophila.s_Bilophila_unclassified)	0.00295786	22.9499	TRUE	5.79534e-05
rs6459977	7	155797686	G	A	-0.0834013	0.0188709	0.693191	9.8894e-06	7738	ebi-a-GCST90027778	Gut microbiota abundance (k_Bacteria.p_Bacteroidetes.c_Bacteroidia.o_Bacteroidales.f_Rikenellaceae.g_Alistipes.s_Alistipes_putredinis)	0.00295867	22.9562	TRUE	2.94429e-05
rs12807499	11	132632108	A	G	0.129032	0.0283876	0.0985692	5.48391e-06	7738	ebi-a-GCST90027793	Gut microbiota abundance (k_Bacteria.p_Firmicutes.c_Clostridia.o_Clostridiales.f_Eubacteriaceae.g_Eubacterium.s_Eubacterium_rectale)	0.00295868	22.9563	TRUE	4.87323e-05
rs1486114	1	72481040	G	T	-0.107313	0.0224958	0.151385	1.83916e-06	7738	ebi-a-GCST90027506	Gut bacterial pathway abundance (PENTOSE.P.PWY..pentose.phosphate.pathway)	0.00295889	22.9579	TRUE	5.34793e-05
rs145287082	22	35756340	G	A	-0.15876	0.0355127	0.0626304	7.80315e-06	7738	ebi-a-GCST90027649	Gut bacterial pathway abundance (UDPNAGSYN.PWY..UDP.N.acetyl.D.glucosamine.biosynthesis.I)	0.00295943	22.9621	TRUE	6.96598e-05
rs78718945	9	15666414	A	G	-0.157783	0.0345974	0.063472	5.10235e-06	7738	ebi-a-GCST90027586	Gut bacterial pathway abundance (PWY.6608..guanosine.nucleotides.degradation.III)	0.00295974	22.9645	TRUE	6.64916e-05
rs11077815	17	74389890	C	T	-0.0791191	0.0169237	0.616275	2.939e-06	7738	ebi-a-GCST90027554	Gut bacterial pathway abundance (PWY.5676..acetyl.CoA.fermentation.to.butanoate.II)	0.00296065	22.9716	TRUE	9.937e-05
rs73001914	3	2585609	G	A	-0.099592	0.0217077	0.182659	4.47806e-06	7738	ebi-a-GCST90027630	Gut bacterial pathway abundance (PWY_GLYCOLYSIS.E.D..superpathway.of.glycolysis.and.Entner.Doudoroff)	0.00296158	22.9788	TRUE	0.000129752
rs11259346	10	14838247	T	C	0.0821155	0.0175884	0.325841	3.03054e-06	7738	ebi-a-GCST90027609	Gut bacterial pathway abundance (PWY.7197..pyrimidine.deoxyribonucleotide.phosphorylation)	0.00296243	22.9855	TRUE	2.9428e-05
rs12772838	10	126836275	T	C	0.168169	0.0366832	0.0554534	4.55365e-06	7738	ebi-a-GCST90027455	Gut bacterial pathway abundance (COBALSYN.PWY..adenosylcobalamin.salvage.from.cobinamide.I)	0.0029626	22.9868	TRUE	1.92302e-05
rs56355152	10	14216561	G	A	0.0855056	0.0184332	0.282307	3.50671e-06	7738	ebi-a-GCST90027630	Gut bacterial pathway abundance (PWY_GLYCOLYSIS.E.D..superpathway.of.glycolysis.and.Entner.Doudoroff)	0.00296264	22.9871	TRUE	5.67064e-05
rs4903555	14	77651989	G	A	-0.0846625	0.0178241	0.291881	2.03526e-06	7738	ebi-a-GCST90027503	Gut bacterial pathway abundance (P461.PWY..hexitol.fermentation.to.lactate..formate..ethanol.and.acetate)	0.00296295	22.9895	TRUE	1.75598e-05
rs10933259	2	229353849	G	A	0.0850658	0.0180993	0.287238	2.60226e-06	7738	ebi-a-GCST90027498	Gut bacterial pathway abundance (P162.PWY..L.glutamate.degradation.V..via.hydroxyglutarate.)	0.00296296	22.9896	TRUE	2.23755e-05
rs10873850	1	87954542	G	A	0.0858857	0.0185528	0.2783	3.66978e-06	7738	ebi-a-GCST90027450	Gut bacterial pathway abundance (ARO.PWY..chorismate.biosynthesis.I)	0.00296307	22.9904	TRUE	9.01982e-06
rs7108080	11	59726765	A	G	-0.0769942	0.0167709	0.508635	4.41276e-06	7738	ebi-a-GCST90027555	Gut bacterial pathway abundance (PWY.5686..UMP.biosynthesis)	0.00296317	22.9912	TRUE	8.8545e-05
rs12035670	1	52532634	T	C	0.081705	0.0176762	0.332632	3.79481e-06	7738	ebi-a-GCST90027578	Gut bacterial pathway abundance (PWY.6317..galactose.degradation.I..Leloir.pathway.)	0.00296385	22.9965	TRUE	4.55137e-05
rs12408719	1	180895371	T	C	-0.144912	0.0308402	0.0764169	2.61704e-06	7738	ebi-a-GCST90027525	Gut bacterial pathway abundance (PWY0.162..superpathway.of.pyrimidine.ribonucleotides.de.novo.biosynthesis)	0.00296418	22.999	TRUE	1.2435e-05
rs62351959	4	182904885	T	C	0.0966807	0.0215448	0.197615	7.20908e-06	7738	ebi-a-GCST90027743	Gut microbiota abundance (k_Bacteria.p_Proteobacteria.c_Betaproteobacteria.o_Burkholderiales)	0.00296423	22.9995	TRUE	2.32735e-05
rs62351959	4	182904885	T	C	0.0966813	0.0215454	0.197615	7.21191e-06	7738	ebi-a-GCST90027657	Gut microbiota abundance (k_Bacteria.p_Proteobacteria.c_Betaproteobacteria)	0.00296427	22.9998	TRUE	2.32832e-05
rs4530151	16	77972468	C	T	-0.0775274	0.0171934	0.558291	6.50924e-06	7738	ebi-a-GCST90027476	Gut bacterial pathway abundance (GLYCOGENSYNTH.PWY..glycogen.biosynthesis.I..from.ADP.D.Glucose.)	0.0029644	23.0008	TRUE	4.85543e-05
rs4333970	10	82726856	A	G	0.0872277	0.018424	0.734925	2.19644e-06	7738	ebi-a-GCST90027793	Gut microbiota abundance (k_Bacteria.p_Firmicutes.c_Clostridia.o_Clostridiales.f_Eubacteriaceae.g_Eubacterium.s_Eubacterium_rectale)	0.00296449	23.0015	TRUE	1.53722e-05
rs67396441	2	127772373	T	C	-0.0790905	0.017334	0.385942	5.04882e-06	7738	ebi-a-GCST90027695	Gut microbiota abundance (k_Bacteria.p_Bacteroidetes.c_Bacteroidia.o_Bacteroidales.f_Porphyromonadaceae.g_Barnesiella)	0.0029649	23.0047	TRUE	6.99428e-05
rs143107308	22	43893034	C	T	0.0771383	0.0166792	0.528154	3.74904e-06	7738	ebi-a-GCST90027639	Gut bacterial pathway abundance (PYRIDOXSYN.PWY..pyridoxal.5..phosphate.biosynthesis.I)	0.00296573	23.0111	TRUE	3.33172e-05
rs960138	20	54297446	G	T	-0.136692	0.0296871	0.0869962	4.13619e-06	7738	ebi-a-GCST90027645	Gut bacterial pathway abundance (THRESYN.PWY..superpathway.of.L.threonine.biosynthesis)	0.00296817	23.0301	TRUE	1.25533e-05
rs55935294	5	152895508	C	T	-0.0776776	0.0164172	0.436777	2.229e-06	7738	ebi-a-GCST90027507	Gut bacterial pathway abundance (PEPTIDOGLYCANSYN.PWY..peptidoglycan.biosynthesis.I..meso.diaminopimelate.containing.)	0.00296867	23.034	TRUE	6.85171e-06
rs62248586	3	11849975	T	G	-0.0795788	0.0172392	0.375075	3.90931e-06	7738	ebi-a-GCST90027519	Gut bacterial pathway abundance (PWY0.1298..superpathway.of.pyrimidine.deoxyribonucleosides.degradation)	0.00296873	23.0345	TRUE	1.97074e-05
rs12658046	5	15655657	C	T	-0.0812905	0.0172559	0.340781	2.46661e-06	7738	ebi-a-GCST90027625	Gut bacterial pathway abundance (PWY.7400..L.arginine.biosynthesis.IV..archaebacteria.)	0.00296903	23.0368	TRUE	7.67613e-06
rs7128538	11	46180693	A	G	0.0772024	0.0164376	0.469966	2.64411e-06	7738	ebi-a-GCST90027617	Gut bacterial pathway abundance (PWY.7237..myo...chiro..and.scillo.inositol.degradation)	0.00296935	23.0393	TRUE	5.15948e-05
rs75789763	4	130403869	A	G	-0.167187	0.0369155	0.0562994	5.92857e-06	7738	ebi-a-GCST90027607	Gut bacterial pathway abundance (PWY.7187..pyrimidine.deoxyribonucleotides.de.novo.biosynthesis.II)	0.00297011	23.0452	TRUE	2.2749e-05
rs770027	1	9172436	T	C	0.0773298	0.0163142	0.459954	2.13678e-06	7738	ebi-a-GCST90027459	Gut bacterial pathway abundance (DAPLYSINESYN.PWY..L.lysine.biosynthesis.I)	0.00297077	23.0503	TRUE	2.19936e-05
rs7349706	4	41663002	C	A	0.0810335	0.0176312	0.345869	4.30606e-06	7738	ebi-a-GCST90027518	Gut bacterial pathway abundance (PWY0.1297..superpathway.of.purine.deoxyribonucleosides.degradation)	0.00297123	23.0539	TRUE	5.77252e-05
rs3998109	6	33793760	A	G	0.0808375	0.0172506	0.349748	2.78516e-06	7738	ebi-a-GCST90027617	Gut bacterial pathway abundance (PWY.7237..myo...chiro..and.scillo.inositol.degradation)	0.0029723	23.0623	TRUE	1.16446e-05
rs10831658	11	2279372	A	G	-0.0951081	0.0199996	0.207259	1.97952e-06	7738	ebi-a-GCST90027454	Gut bacterial pathway abundance (COA.PWY..coenzyme.A.biosynthesis.I)	0.00297242	23.0632	TRUE	5.29545e-06
rs6056182	20	934617	T	C	-0.0833209	0.0187875	0.310478	9.21064e-06	7738	ebi-a-GCST90027488	Gut bacterial pathway abundance (LACTOSECAT.PWY..lactose.and.galactose.degradation.I)	0.00297247	23.0636	TRUE	4.43259e-05
rs2704370	2	164449013	T	G	0.169174	0.0378821	0.945046	7.97701e-06	7738	ebi-a-GCST90027623	Gut bacterial pathway abundance (PWY.7371..1.4.dihydroxy.6.naphthoate.biosynthesis.II)	0.00297269	23.0653	TRUE	1.95212e-05
rs1109499	21	28126167	G	C	-0.0885771	0.019507	0.253967	5.60467e-06	7738	ebi-a-GCST90027666	Gut microbiota abundance (k_Bacteria.p_Bacteroidetes.c_Bacteroidia.o_Bacteroidales.f_Porphyromonadaceae)	0.00297309	23.0684	TRUE	5.06055e-05
rs2654736	4	112306512	A	G	0.0985757	0.0213797	0.811446	4.01282e-06	7738	ebi-a-GCST90027455	Gut bacterial pathway abundance (COBALSYN.PWY..adenosylcobalamin.salvage.from.cobinamide.I)	0.00297348	23.0714	TRUE	2.5098e-05
rs61939486	12	119663906	C	T	-0.108607	0.0243638	0.147975	8.28362e-06	7738	ebi-a-GCST90027688	Gut microbiota abundance (k_Bacteria.p_Actinobacteria.c_Actinobacteria.o_Bifidobacteriales.f_Bifidobacteriaceae.g_Bifidobacterium)	0.00297431	23.0779	TRUE	4.44578e-05
rs12035670	1	52532634	T	C	-0.0818521	0.0177228	0.332632	3.86607e-06	7738	ebi-a-GCST90027609	Gut bacterial pathway abundance (PWY.7197..pyrimidine.deoxyribonucleotide.phosphorylation)	0.00297453	23.0797	TRUE	4.62438e-05
rs12129608	1	16120321	T	C	-0.163126	0.035457	0.059428	4.21124e-06	7738	ebi-a-GCST90027641	Gut bacterial pathway abundance (RIBOSYN2.PWY..flavin.biosynthesis.I..bacteria.and.plants.)	0.00297481	23.0818	TRUE	2.10022e-05
rs248756	5	25688394	A	T	-0.0805754	0.0168733	0.64452	1.79411e-06	7738	ebi-a-GCST90027508	Gut bacterial pathway abundance (PHOSLIPSYN.PWY..superpathway.of.phospholipid.biosynthesis.I..bacteria.)	0.002975	23.0832	TRUE	8.02231e-06
rs11113910	12	108874663	A	C	-0.111451	0.023851	0.139107	2.97132e-06	7738	ebi-a-GCST90027682	Gut microbiota abundance (k_Bacteria.p_Proteobacteria.c_Betaproteobacteria.o_Burkholderiales.f_Sutterellaceae)	0.00297506	23.0838	TRUE	9.53756e-06
rs72829932	17	34055935	G	A	0.0997103	0.0208487	0.183187	1.73061e-06	7738	ebi-a-GCST90027802	Gut microbiota abundance (k_Bacteria.p_Firmicutes.c_Clostridia.o_Clostridiales.f_Ruminococcaceae.g_Subdoligranulum.s_Subdoligranulum_unclassified)	0.00297528	23.0854	TRUE	1.85333e-05
rs631694	11	92858978	T	C	0.141866	0.030324	0.919616	2.89221e-06	7738	ebi-a-GCST90027508	Gut bacterial pathway abundance (PHOSLIPSYN.PWY..superpathway.of.phospholipid.biosynthesis.I..bacteria.)	0.00297552	23.0873	TRUE	1.08929e-05
rs145761301	6	168088679	A	G	0.125022	0.0279809	0.106563	7.89114e-06	7738	ebi-a-GCST90027603	Gut bacterial pathway abundance (PWY.6901..superpathway.of.glucose.and.xylose.degradation)	0.00297628	23.0932	TRUE	6.70832e-05
rs146068392	2	40113977	G	C	-0.176286	0.0387331	0.050432	5.33126e-06	7738	ebi-a-GCST90027453	Gut bacterial pathway abundance (BRANCHED.CHAIN.AA.SYN.PWY..superpathway.of.branched.amino.acid.biosynthesis)	0.00297645	23.0945	TRUE	4.80519e-05
rs13045121	20	52378642	T	C	0.135832	0.0306208	0.0884981	9.1679e-06	7738	ebi-a-GCST90027693	Gut microbiota abundance (k_Bacteria.p_Bacteroidetes.c_Bacteroidia.o_Bacteroidales.f_Bacteroidaceae.g_Bacteroides)	0.00297664	23.096	TRUE	4.30114e-05
rs76523770	4	36061584	T	G	0.152249	0.0343819	0.0689696	9.50298e-06	7738	ebi-a-GCST90027466	Gut bacterial pathway abundance (FUCCAT.PWY..fucose.degradation)	0.00297687	23.0979	TRUE	2.17537e-05
rs6035564	20	20132543	A	G	-0.077432	0.0161053	0.541036	1.52563e-06	7738	ebi-a-GCST90027598	Gut bacterial pathway abundance (PWY.6737..starch.degradation.V)	0.00297766	23.104	TRUE	4.23684e-06
rs62522935	8	94698620	C	T	0.116933	0.0251395	0.124382	3.29739e-06	7738	ebi-a-GCST90027604	Gut bacterial pathway abundance (PWY.6969..TCA.cycle.V..2.oxoglutarate.ferredoxin.oxidoreductase.)	0.00297835	23.1094	TRUE	8.29837e-06
rs75314238	20	11612323	T	A	-0.167732	0.0361844	0.0560906	3.56123e-06	7738	ebi-a-GCST90027595	Gut bacterial pathway abundance (PWY.6703..preQ0.biosynthesis)	0.00297908	23.115	TRUE	4.36011e-05
rs1814009	2	100693264	A	G	-0.0878675	0.0187736	0.261238	2.86339e-06	7738	ebi-a-GCST90027712	Gut microbiota abundance (k_Bacteria.p_Firmicutes.c_Clostridia.o_Clostridiales.f_Lachnospiraceae.g_Lachnospiraceae_noname)	0.00298008	23.1228	TRUE	1.16828e-05
rs11070764	15	31340812	C	T	-0.077654	0.0164151	0.553392	2.23815e-06	7738	ebi-a-GCST90027491	Gut bacterial pathway abundance (NONMEVIPP.PWY..methylerythritol.phosphate.pathway.I)	0.00298069	23.1276	TRUE	6.26805e-06
rs1940965	11	105765861	C	A	-0.138755	0.0310613	0.084563	7.92793e-06	7738	ebi-a-GCST90027466	Gut bacterial pathway abundance (FUCCAT.PWY..fucose.degradation)	0.00298082	23.1286	TRUE	9.54042e-05
rs34990336	9	110273582	G	A	0.0948989	0.0210221	0.209323	6.35463e-06	7738	ebi-a-GCST90027780	Gut microbiota abundance (k_Bacteria.p_Bacteroidetes.c_Bacteroidia.o_Bacteroidales.f_Rikenellaceae.g_Alistipes.s_Alistipes_shahii)	0.00298104	23.1303	TRUE	7.97393e-05
rs10836532	11	4745154	T	G	-0.0808891	0.0174398	0.351034	3.51463e-06	7738	ebi-a-GCST90027802	Gut microbiota abundance (k_Bacteria.p_Firmicutes.c_Clostridia.o_Clostridiales.f_Ruminococcaceae.g_Subdoligranulum.s_Subdoligranulum_unclassified)	0.00298113	23.131	TRUE	1.08596e-05
rs72753299	5	59502076	C	G	0.104389	0.0231708	0.163546	6.63101e-06	7738	ebi-a-GCST90027646	Gut bacterial pathway abundance (TRNA.CHARGING.PWY..tRNA.charging)	0.00298141	23.1331	TRUE	3.69942e-05
rs7559622	2	169250883	C	T	0.151579	0.0317041	0.069746	1.74373e-06	7738	ebi-a-GCST90027644	Gut bacterial pathway abundance (SULFATE.CYS.PWY..superpathway.of.sulfate.assimilation.and.cysteine.biosynthesis)	0.00298146	23.1335	TRUE	1.41986e-05
rs78983051	10	68944751	G	A	0.125465	0.0269784	0.10593	3.31002e-06	7738	ebi-a-GCST90027533	Gut bacterial pathway abundance (PWY.4242..pantothenate.and.coenzyme.A.biosynthesis.III)	0.00298171	23.1355	TRUE	7.89683e-06
rs28535665	15	87691585	C	G	0.164286	0.0370063	0.0586869	9.02028e-06	7738	ebi-a-GCST90027595	Gut bacterial pathway abundance (PWY.6703..preQ0.biosynthesis)	0.00298199	23.1377	TRUE	5.49329e-05
rs2834333	21	35370488	A	C	-0.0774478	0.0161535	0.537174	1.63099e-06	7738	ebi-a-GCST90027657	Gut microbiota abundance (k_Bacteria.p_Proteobacteria.c_Betaproteobacteria)	0.0029825	23.1417	TRUE	6.40828e-06
rs1514681	2	1397044	C	T	-0.0787943	0.0171089	0.401121	4.11557e-06	7738	ebi-a-GCST90027455	Gut bacterial pathway abundance (COBALSYN.PWY..adenosylcobalamin.salvage.from.cobinamide.I)	0.00298287	23.1445	TRUE	2.29832e-05
rs2834333	21	35370488	A	C	-0.0774573	0.0161531	0.537174	1.62521e-06	7738	ebi-a-GCST90027743	Gut microbiota abundance (k_Bacteria.p_Proteobacteria.c_Betaproteobacteria.o_Burkholderiales)	0.00298323	23.1474	TRUE	6.38779e-06
rs11171846	12	56828056	T	C	-0.140647	0.0292656	0.0821696	1.54074e-06	7738	ebi-a-GCST90027455	Gut bacterial pathway abundance (COBALSYN.PWY..adenosylcobalamin.salvage.from.cobinamide.I)	0.00298376	23.1515	TRUE	5.67598e-06
rs1447497	2	205402370	T	C	0.0901888	0.0195661	0.757996	4.03757e-06	7738	ebi-a-GCST90027751	Gut microbiota abundance (k_Bacteria.p_Proteobacteria)	0.00298418	23.1547	TRUE	4.07566e-05
rs62365577	5	83033300	C	G	-0.117269	0.0257621	0.123856	5.3141e-06	7738	ebi-a-GCST90027693	Gut microbiota abundance (k_Bacteria.p_Bacteroidetes.c_Bacteroidia.o_Bacteroidales.f_Bacteroidaceae.g_Bacteroides)	0.00298462	23.1581	TRUE	1.26593e-05
rs3013111	1	85649468	T	C	-0.110098	0.0247826	0.1438	8.88935e-06	7738	ebi-a-GCST90027718	Gut microbiota abundance (k_Bacteria.p_Firmicutes.c_Clostridia.o_Clostridiales.f_Ruminococcaceae.g_Ruminococcus)	0.00298485	23.16	TRUE	3.0612e-05
rs11021021	11	94774159	A	G	0.0984343	0.0217433	0.190209	5.97957e-06	7738	ebi-a-GCST90027529	Gut bacterial pathway abundance (PWY.2941..L.lysine.biosynthesis.II)	0.00298488	23.1602	TRUE	5.46601e-05
rs72993945	18	77284465	A	G	-0.0818989	0.0181838	0.334215	6.67006e-06	7738	ebi-a-GCST90027688	Gut microbiota abundance (k_Bacteria.p_Actinobacteria.c_Actinobacteria.o_Bifidobacteriales.f_Bifidobacteriaceae.g_Bifidobacterium)	0.00298501	23.1612	TRUE	1.65052e-05
rs2990682	1	13839382	G	C	0.0839398	0.0185872	0.304642	6.30217e-06	7738	ebi-a-GCST90027658	Gut microbiota abundance (k_Bacteria.p_Proteobacteria.c_Deltaproteobacteria)	0.00298514	23.1622	TRUE	2.09536e-05
rs57238953	16	27919526	A	G	-0.153964	0.0325341	0.0675283	2.21896e-06	7738	ebi-a-GCST90027603	Gut bacterial pathway abundance (PWY.6901..superpathway.of.glucose.and.xylose.degradation)	0.00298531	23.1635	TRUE	6.0294e-06
rs2990682	1	13839382	G	C	0.0839456	0.0185872	0.304642	6.29289e-06	7738	ebi-a-GCST90027744	Gut microbiota abundance (k_Bacteria.p_Proteobacteria.c_Deltaproteobacteria.o_Desulfovibrionales)	0.00298555	23.1654	TRUE	2.09256e-05
rs1428949	5	9947612	T	C	-0.0779739	0.0166369	0.433176	2.77517e-06	7738	ebi-a-GCST90027614	Gut bacterial pathway abundance (PWY.7219..adenosine.ribonucleotides.de.novo.biosynthesis)	0.00298567	23.1663	TRUE	1.10537e-05
rs2990682	1	13839382	G	C	0.0839517	0.0185872	0.304642	6.2829e-06	7738	ebi-a-GCST90027683	Gut microbiota abundance (k_Bacteria.p_Proteobacteria.c_Deltaproteobacteria.o_Desulfovibrionales.f_Desulfovibrionaceae)	0.00298598	23.1687	TRUE	2.08961e-05
rs3106091	2	200881067	C	T	0.0828995	0.0180146	0.680953	4.1888e-06	7738	ebi-a-GCST90027665	Gut microbiota abundance (k_Bacteria.p_Bacteroidetes.c_Bacteroidia.o_Bacteroidales.f_Bacteroidales_noname)	0.00298611	23.1697	TRUE	1.22029e-05
rs10817481	9	116096944	C	A	-0.0773225	0.0164176	0.516451	2.48045e-06	7738	ebi-a-GCST90027615	Gut bacterial pathway abundance (PWY.7221..guanosine.ribonucleotides.de.novo.biosynthesis)	0.00298615	23.17	TRUE	2.09392e-05
rs3106091	2	200881067	C	T	0.0829122	0.0180151	0.680953	4.17686e-06	7738	ebi-a-GCST90027694	Gut microbiota abundance (k_Bacteria.p_Bacteroidetes.c_Bacteroidia.o_Bacteroidales.f_Bacteroidales_noname.g_Bacteroidales_noname)	0.00298702	23.1768	TRUE	1.21719e-05
rs2317916	13	112770727	C	T	0.0800853	0.0173988	0.630847	4.1661e-06	7738	ebi-a-GCST90027646	Gut bacterial pathway abundance (TRNA.CHARGING.PWY..tRNA.charging)	0.00298721	23.1783	TRUE	1.73752e-05
rs9445542	6	66122057	T	C	-0.116241	0.0244585	0.126577	2.00817e-06	7738	ebi-a-GCST90027471	Gut bacterial pathway abundance (GLCMANNANAUT.PWY..superpathway.of.N.acetylglucosamine..N.acetylmannosamine.and.N.acetylneuraminate.degradation)	0.00298764	23.1816	TRUE	6.58448e-06
rs73335828	8	74919480	A	G	0.168873	0.0359797	0.0554602	2.68491e-06	7738	ebi-a-GCST90027613	Gut bacterial pathway abundance (PWY.7211..superpathway.of.pyrimidine.deoxyribonucleotides.de.novo.biosynthesis)	0.0029878	23.1829	TRUE	7.25557e-06
rs35130680	6	115840180	T	C	-0.135968	0.0299087	0.08867	5.46475e-06	7738	ebi-a-GCST90027649	Gut bacterial pathway abundance (UDPNAGSYN.PWY..UDP.N.acetyl.D.glucosamine.biosynthesis.I)	0.00298783	23.1831	TRUE	0.000402813
rs142998520	17	6755697	A	C	0.173555	0.0392371	0.0523446	9.72367e-06	7738	ebi-a-GCST90027459	Gut bacterial pathway abundance (DAPLYSINESYN.PWY..L.lysine.biosynthesis.I)	0.00298832	23.1869	TRUE	2.7664e-05
rs77393926	5	132561098	T	C	-0.151906	0.0335813	0.0695987	6.08149e-06	7738	ebi-a-GCST90027640	Gut bacterial pathway abundance (RHAMCAT.PWY..L.rhamnose.degradation.I)	0.00298849	23.1882	TRUE	4.1116e-05
rs80315336	9	38310405	A	G	0.156289	0.034934	0.0654592	7.68316e-06	7738	ebi-a-GCST90027540	Gut bacterial pathway abundance (PWY.5100..pyruvate.fermentation.to.acetate.and.lactate.II)	0.00298852	23.1885	TRUE	5.02146e-05
rs9949233	18	66145372	C	T	-0.0782696	0.0168931	0.422092	3.5999e-06	7738	ebi-a-GCST90027621	Gut bacterial pathway abundance (PWY.7323..superpathway.of.GDP.mannose.derived.O.antigen.building.blocks.biosynthesis)	0.0029887	23.1899	TRUE	3.31865e-05
rs11087270	20	18906606	T	A	0.0873411	0.0185197	0.267415	2.40392e-06	7738	ebi-a-GCST90027714	Gut microbiota abundance (k_Bacteria.p_Firmicutes.c_Clostridia.o_Clostridiales.f_Oscillospiraceae.g_Oscillibacter)	0.0029889	23.1914	TRUE	1.10053e-05
rs4683140	3	45822918	C	T	-0.0783129	0.0167721	0.579406	3.02315e-06	7738	ebi-a-GCST90027460	Gut bacterial pathway abundance (DENOVOPURINE2.PWY..superpathway.of.purine.nucleotides.de.novo.biosynthesis.II)	0.00298912	23.1931	TRUE	3.27314e-05
rs73966738	2	150948178	C	G	-0.127521	0.0287266	0.102434	9.03275e-06	7738	ebi-a-GCST90027683	Gut microbiota abundance (k_Bacteria.p_Proteobacteria.c_Deltaproteobacteria.o_Desulfovibrionales.f_Desulfovibrionaceae)	0.00299023	23.2018	TRUE	5.11012e-05
rs203770	2	200897873	C	T	-0.0823321	0.0178522	0.32844	3.99043e-06	7738	ebi-a-GCST90027762	Gut microbiota abundance (k_Bacteria.p_Bacteroidetes.c_Bacteroidia.o_Bacteroidales.f_Bacteroidales_noname.g_Bacteroidales_noname.s_Bacteroidales_bacterium_ph8)	0.00299026	23.202	TRUE	1.37983e-05
rs12541342	8	4518456	G	A	0.093164	0.0207363	0.221209	7.02927e-06	7738	ebi-a-GCST90027711	Gut microbiota abundance (k_Bacteria.p_Firmicutes.c_Clostridia.o_Clostridiales.f_Lachnospiraceae.g_Dorea)	0.00299054	23.2042	TRUE	6.66541e-05
rs12602625	17	65679135	C	G	-0.16527	0.0370136	0.058124	8.0024e-06	7738	ebi-a-GCST90027762	Gut microbiota abundance (k_Bacteria.p_Bacteroidetes.c_Bacteroidia.o_Bacteroidales.f_Bacteroidales_noname.g_Bacteroidales_noname.s_Bacteroidales_bacterium_ph8)	0.00299066	23.2052	TRUE	2.46284e-05
rs73966738	2	150948178	C	G	-0.127534	0.0287267	0.102434	9.01426e-06	7738	ebi-a-GCST90027744	Gut microbiota abundance (k_Bacteria.p_Proteobacteria.c_Deltaproteobacteria.o_Desulfovibrionales)	0.00299084	23.2065	TRUE	5.10096e-05
rs73966738	2	150948178	C	G	-0.127535	0.0287267	0.102434	9.0126e-06	7738	ebi-a-GCST90027658	Gut microbiota abundance (k_Bacteria.p_Proteobacteria.c_Deltaproteobacteria)	0.00299088	23.2069	TRUE	5.10023e-05
rs7147611	14	95024931	A	G	-0.0814631	0.0176494	0.656995	3.91931e-06	7738	ebi-a-GCST90027488	Gut bacterial pathway abundance (LACTOSECAT.PWY..lactose.and.galactose.degradation.I)	0.00299099	23.2077	TRUE	5.33895e-05
rs11087270	20	18906606	T	A	0.0873817	0.0185193	0.267415	2.37679e-06	7738	ebi-a-GCST90027675	Gut microbiota abundance (k_Bacteria.p_Firmicutes.c_Clostridia.o_Clostridiales.f_Oscillospiraceae)	0.00299168	23.2131	TRUE	1.08941e-05
rs1398954	18	34010589	A	G	0.105322	0.0225501	0.839316	3.00352e-06	7738	ebi-a-GCST90027631	Gut bacterial pathway abundance (PWY_GLYCOLYSIS..glycolysis.I..from.glucose.6.phosphate.)	0.00299203	23.2158	TRUE	2.63731e-05
rs237461	20	48033171	C	T	-0.0851866	0.018658	0.290792	4.97829e-06	7738	ebi-a-GCST90027683	Gut microbiota abundance (k_Bacteria.p_Proteobacteria.c_Deltaproteobacteria.o_Desulfovibrionales.f_Desulfovibrionaceae)	0.00299315	23.2245	TRUE	1.44988e-05
rs12602625	17	65679135	C	G	-0.165344	0.0370085	0.058124	7.90551e-06	7738	ebi-a-GCST90027694	Gut microbiota abundance (k_Bacteria.p_Bacteroidetes.c_Bacteroidia.o_Bacteroidales.f_Bacteroidales_noname.g_Bacteroidales_noname)	0.00299334	23.226	TRUE	2.43555e-05
rs34566098	10	126860657	G	A	0.171436	0.0380948	0.0538268	6.78719e-06	7738	ebi-a-GCST90027750	Gut microbiota abundance (k_Bacteria.p_Firmicutes)	0.00299367	23.2285	TRUE	2.11079e-05
rs237461	20	48033171	C	T	-0.085199	0.018658	0.290792	4.96284e-06	7738	ebi-a-GCST90027744	Gut microbiota abundance (k_Bacteria.p_Proteobacteria.c_Deltaproteobacteria.o_Desulfovibrionales)	0.00299402	23.2313	TRUE	1.44568e-05
rs237461	20	48033171	C	T	-0.0851995	0.018658	0.290792	4.96215e-06	7738	ebi-a-GCST90027658	Gut microbiota abundance (k_Bacteria.p_Proteobacteria.c_Deltaproteobacteria)	0.00299406	23.2316	TRUE	1.44551e-05
rs7043141	9	23442387	T	G	0.113549	0.0245784	0.134128	3.8399e-06	7738	ebi-a-GCST90027780	Gut microbiota abundance (k_Bacteria.p_Bacteroidetes.c_Bacteroidia.o_Bacteroidales.f_Rikenellaceae.g_Alistipes.s_Alistipes_shahii)	0.00299481	23.2375	TRUE	5.35734e-05
rs12602625	17	65679135	C	G	-0.165436	0.0370076	0.058124	7.80962e-06	7738	ebi-a-GCST90027665	Gut microbiota abundance (k_Bacteria.p_Bacteroidetes.c_Bacteroidia.o_Bacteroidales.f_Bacteroidales_noname)	0.00299667	23.2519	TRUE	2.40875e-05
rs62365577	5	83033300	C	G	-0.117516	0.025764	0.123856	5.08487e-06	7738	ebi-a-GCST90027664	Gut microbiota abundance (k_Bacteria.p_Bacteroidetes.c_Bacteroidia.o_Bacteroidales.f_Bacteroidaceae)	0.00299721	23.2561	TRUE	1.21543e-05
rs61295363	1	90382950	A	T	0.156802	0.0329529	0.0652665	1.95173e-06	7738	ebi-a-GCST90027476	Gut bacterial pathway abundance (GLYCOGENSYNTH.PWY..glycogen.biosynthesis.I..from.ADP.D.Glucose.)	0.00299993	23.2773	TRUE	3.62851e-05
rs74448283	1	61523170	T	C	-0.13565	0.0294121	0.0895522	3.98713e-06	7738	ebi-a-GCST90027711	Gut microbiota abundance (k_Bacteria.p_Firmicutes.c_Clostridia.o_Clostridiales.f_Lachnospiraceae.g_Dorea)	0.00300055	23.2821	TRUE	2.10771e-05
rs6122425	20	61963292	A	C	-0.0927808	0.0201023	0.224915	3.92256e-06	7738	ebi-a-GCST90027621	Gut bacterial pathway abundance (PWY.7323..superpathway.of.GDP.mannose.derived.O.antigen.building.blocks.biosynthesis)	0.00300133	23.2882	TRUE	0.000100727
rs1990421	6	94840308	C	A	-0.105928	0.0221483	0.159073	1.72962e-06	7738	ebi-a-GCST90027647	Gut bacterial pathway abundance (TRPSYN.PWY..L.tryptophan.biosynthesis)	0.00300197	23.2932	TRUE	9.61806e-06
rs4075691	15	92002949	A	G	-0.100005	0.0224933	0.183928	8.74823e-06	7738	ebi-a-GCST90027690	Gut microbiota abundance (k_Bacteria.p_Actinobacteria.c_Actinobacteria.o_Coriobacteriales.f_Coriobacteriaceae.g_Collinsella)	0.00300227	23.2955	TRUE	2.28042e-05
rs12530267	6	15736512	A	G	0.0987123	0.0204932	0.19027	1.45855e-06	7738	ebi-a-GCST90027572	Gut bacterial pathway abundance (PWY.6151..S.adenosyl.L.methionine.cycle.I)	0.0030025	23.2973	TRUE	2.00471e-05
rs11764255	7	43488465	A	C	0.103612	0.0217181	0.168117	1.83527e-06	7738	ebi-a-GCST90027553	Gut bacterial pathway abundance (PWY.5667..CDP.diacylglycerol.biosynthesis.I)	0.00300278	23.2995	TRUE	3.01427e-05
rs10831658	11	2279372	A	G	-0.0955848	0.0199329	0.207313	1.62398e-06	7738	ebi-a-GCST90027533	Gut bacterial pathway abundance (PWY.4242..pantothenate.and.coenzyme.A.biosynthesis.III)	0.00300287	23.3001	TRUE	4.41144e-06
rs62560771	9	116881201	A	T	0.086881	0.0191971	0.273987	6.01852e-06	7738	ebi-a-GCST90027631	Gut bacterial pathway abundance (PWY_GLYCOLYSIS..glycolysis.I..from.glucose.6.phosphate.)	0.00300299	23.3011	TRUE	2.27967e-05
rs74083978	14	91621098	C	G	0.165522	0.036826	0.0582206	6.96659e-06	7738	ebi-a-GCST90027708	Gut microbiota abundance (k_Bacteria.p_Firmicutes.c_Clostridia.o_Clostridiales.f_Lachnospiraceae.g_Blautia)	0.00300447	23.3126	TRUE	9.79936e-05
rs3103001	6	159257260	A	G	-0.143232	0.03221	0.0795639	8.71565e-06	7738	ebi-a-GCST90027697	Gut microbiota abundance (k_Bacteria.p_Bacteroidetes.c_Bacteroidia.o_Bacteroidales.f_Porphyromonadaceae.g_Odoribacter)	0.00300483	23.3154	TRUE	4.57128e-05
rs17793651	2	143316345	T	C	-0.173607	0.0375448	0.0526319	3.76435e-06	7738	ebi-a-GCST90027541	Gut bacterial pathway abundance (PWY.5101..L.isoleucine.biosynthesis.II)	0.00300561	23.3215	TRUE	2.47767e-05
rs1221558	6	91109033	T	G	-0.097888	0.0208796	0.805197	2.7562e-06	7738	ebi-a-GCST90027574	Gut bacterial pathway abundance (PWY.621..sucrose.degradation.III..sucrose.invertase.)	0.00300598	23.3244	TRUE	5.81348e-05
rs483485	18	77530693	T	C	0.140699	0.0305173	0.917203	4.01754e-06	7738	ebi-a-GCST90027566	Gut bacterial pathway abundance (PWY.5973..cis.vaccenate.biosynthesis)	0.00300671	23.3301	TRUE	1.37425e-05
rs56282904	2	57276048	G	A	0.0886546	0.0189872	0.2577	3.0242e-06	7738	ebi-a-GCST90027838	Gut microbiota abundance (k_Bacteria.p_Bacteroidetes.c_Bacteroidia.o_Bacteroidales.f_Bacteroidaceae.g_Bacteroides.s_Bacteroides_vulgatus)	0.00300695	23.3319	TRUE	1.01723e-05
rs1466848	3	112936246	T	C	0.171641	0.0387581	0.946054	9.48877e-06	7738	ebi-a-GCST90027642	Gut bacterial pathway abundance (SER.GLYSYN.PWY..superpathway.of.L.serine.and.glycine.biosynthesis.I)	0.0030071	23.3331	TRUE	6.16936e-05
rs10520129	15	39641885	G	A	-0.0785513	0.0166586	0.420966	2.4129e-06	7738	ebi-a-GCST90027502	Gut bacterial pathway abundance (P441.PWY..superpathway.of.N.acetylneuraminate.degradation)	0.00300807	23.3406	TRUE	8.98644e-06
rs1850270	3	1661391	T	C	-0.0957917	0.0213093	0.206659	6.9472e-06	7738	ebi-a-GCST90027802	Gut microbiota abundance (k_Bacteria.p_Firmicutes.c_Clostridia.o_Clostridiales.f_Ruminococcaceae.g_Subdoligranulum.s_Subdoligranulum_unclassified)	0.00300885	23.3467	TRUE	6.24833e-05
rs4501561	8	132168988	C	T	0.105819	0.0234874	0.840069	6.62689e-06	7738	ebi-a-GCST90027516	Gut bacterial pathway abundance (PWY0.1261..anhydromuropeptides.recycling)	0.00300888	23.3469	TRUE	1.89193e-05
rs6022157	20	51532070	C	A	-0.0779399	0.016697	0.547714	3.04278e-06	7738	ebi-a-GCST90027587	Gut bacterial pathway abundance (PWY.6609..adenine.and.adenosine.salvage.III)	0.00300965	23.353	TRUE	2.77578e-05
rs17042641	3	107994	C	G	-0.0893593	0.0186885	0.251995	1.73972e-06	7738	ebi-a-GCST90027542	Gut bacterial pathway abundance (PWY.5104..L.isoleucine.biosynthesis.IV)	0.00301027	23.3578	TRUE	1.31273e-05
rs76005509	3	130974258	A	C	-0.120097	0.025172	0.118369	1.83274e-06	7738	ebi-a-GCST90027553	Gut bacterial pathway abundance (PWY.5667..CDP.diacylglycerol.biosynthesis.I)	0.00301036	23.3585	TRUE	6.03143e-06
rs17399145	7	90567086	A	G	-0.177216	0.0372395	0.0504756	1.94729e-06	7738	ebi-a-GCST90027647	Gut bacterial pathway abundance (TRPSYN.PWY..L.tryptophan.biosynthesis)	0.00301039	23.3587	TRUE	8.98314e-06
rs8101993	19	30603533	C	T	-0.100985	0.0223014	0.180021	5.94963e-06	7738	ebi-a-GCST90027447	Gut bacterial pathway abundance (ANAGLYCOLYSIS.PWY..glycolysis.III..from.glucose.)	0.00301071	23.3612	TRUE	1.66276e-05
rs150794	21	43461809	G	C	-0.0954321	0.0213054	0.791034	7.49049e-06	7738	ebi-a-GCST90027554	Gut bacterial pathway abundance (PWY.5676..acetyl.CoA.fermentation.to.butanoate.II)	0.00301085	23.3623	TRUE	2.56972e-05
rs1940600	18	5888920	T	G	0.0791541	0.0169686	0.59842	3.09015e-06	7738	ebi-a-GCST90027571	Gut bacterial pathway abundance (PWY.6147..6.hydroxymethyl.dihydropterin.diphosphate.biosynthesis.I)	0.00301131	23.3658	TRUE	7.74097e-06
rs142222485	15	73669313	A	G	0.149921	0.0322005	0.072205	3.22626e-06	7738	ebi-a-GCST90027838	Gut microbiota abundance (k_Bacteria.p_Bacteroidetes.c_Bacteroidia.o_Bacteroidales.f_Bacteroidaceae.g_Bacteroides.s_Bacteroides_vulgatus)	0.00301144	23.3669	TRUE	4.30245e-05
rs2698177	18	68747115	G	A	-0.171532	0.0364749	0.945889	2.56691e-06	7738	ebi-a-GCST90027749	Gut microbiota abundance (k_Bacteria.p_Bacteroidetes)	0.00301194	23.3707	TRUE	1.02229e-05
rs11083824	19	46910130	G	C	0.0813916	0.0179671	0.65056	5.89766e-06	7738	ebi-a-GCST90027698	Gut microbiota abundance (k_Bacteria.p_Bacteroidetes.c_Bacteroidia.o_Bacteroidales.f_Porphyromonadaceae.g_Parabacteroides)	0.00301196	23.3709	TRUE	9.11698e-05
rs60475061	6	5787678	A	G	-0.117157	0.026068	0.12546	6.98056e-06	7738	ebi-a-GCST90027775	Gut microbiota abundance (k_Bacteria.p_Bacteroidetes.c_Bacteroidia.o_Bacteroidales.f_Rikenellaceae.g_Alistipes.s_Alistipes_finegoldii)	0.00301198	23.371	TRUE	2.39851e-05
rs4798876	18	9868910	A	G	-0.0777825	0.016781	0.468011	3.56681e-06	7738	ebi-a-GCST90027541	Gut bacterial pathway abundance (PWY.5101..L.isoleucine.biosynthesis.II)	0.00301268	23.3765	TRUE	1.94918e-05
rs72829932	17	34055935	G	A	-0.100368	0.020885	0.183187	1.54188e-06	7738	ebi-a-GCST90027595	Gut bacterial pathway abundance (PWY.6703..preQ0.biosynthesis)	0.00301466	23.3919	TRUE	1.67641e-05
rs7181967	15	93092231	C	T	-0.0960215	0.020475	0.205872	2.73609e-06	7738	ebi-a-GCST90027506	Gut bacterial pathway abundance (PENTOSE.P.PWY..pentose.phosphate.pathway)	0.00301477	23.3928	TRUE	1.43424e-05
rs17699454	14	49342239	C	A	0.0836141	0.0178534	0.685126	2.82195e-06	7738	ebi-a-GCST90027639	Gut bacterial pathway abundance (PYRIDOXSYN.PWY..pyridoxal.5..phosphate.biosynthesis.I)	0.00301645	23.4059	TRUE	1.44806e-05
rs77623116	3	108857481	G	T	-0.104324	0.023517	0.16628	9.15925e-06	7738	ebi-a-GCST90027708	Gut microbiota abundance (k_Bacteria.p_Firmicutes.c_Clostridia.o_Clostridiales.f_Lachnospiraceae.g_Blautia)	0.00301758	23.4146	TRUE	3.98575e-05
rs664864	3	74305127	T	C	-0.0806164	0.0169168	0.63338	1.8843e-06	7738	ebi-a-GCST90027501	Gut bacterial pathway abundance (P42.PWY..incomplete.reductive.TCA.cycle)	0.00301826	23.42	TRUE	5.41086e-06
rs2317917	13	112770689	G	T	0.08051	0.0172368	0.631045	2.99985e-06	7738	ebi-a-GCST90027802	Gut microbiota abundance (k_Bacteria.p_Firmicutes.c_Clostridia.o_Clostridiales.f_Ruminococcaceae.g_Subdoligranulum.s_Subdoligranulum_unclassified)	0.00301831	23.4203	TRUE	1.29501e-05
rs66973779	15	89340942	A	G	0.083771	0.0184652	0.313274	5.71426e-06	7738	ebi-a-GCST90027713	Gut microbiota abundance (k_Bacteria.p_Firmicutes.c_Clostridia.o_Clostridiales.f_Lachnospiraceae.g_Roseburia)	0.00301943	23.4291	TRUE	6.31741e-05
rs10496240	2	80607670	G	A	-0.0961367	0.0200962	0.205664	1.72001e-06	7738	ebi-a-GCST90027587	Gut bacterial pathway abundance (PWY.6609..adenine.and.adenosine.salvage.III)	0.00301975	23.4315	TRUE	8.2841e-06
rs73200771	12	88286940	A	G	-0.174885	0.0358193	0.0520806	1.04792e-06	7738	ebi-a-GCST90027573	Gut bacterial pathway abundance (PWY.6163..chorismate.biosynthesis.from.3.dehydroquinate)	0.00301983	23.4322	TRUE	9.29205e-06
rs61798216	4	36459051	G	A	-0.122536	0.0264795	0.113463	3.6999e-06	7738	ebi-a-GCST90027581	Gut bacterial pathway abundance (PWY.6507..4.deoxy.L.threo.hex.4.enopyranuronate.degradation)	0.00302071	23.439	TRUE	1.38023e-05
rs2698177	18	68747115	G	A	-0.171794	0.036475	0.945889	2.47805e-06	7738	ebi-a-GCST90027652	Gut microbiota abundance (k_Bacteria.p_Bacteroidetes.c_Bacteroidia)	0.00302115	23.4424	TRUE	9.90246e-06
rs6705904	2	65770031	G	T	0.0795887	0.0165053	0.607331	1.42125e-06	7738	ebi-a-GCST90027581	Gut bacterial pathway abundance (PWY.6507..4.deoxy.L.threo.hex.4.enopyranuronate.degradation)	0.00302124	23.4431	TRUE	4.22336e-06
rs6426007	1	37537293	T	C	-0.0846257	0.0187864	0.697572	6.64906e-06	7738	ebi-a-GCST90027718	Gut microbiota abundance (k_Bacteria.p_Firmicutes.c_Clostridia.o_Clostridiales.f_Ruminococcaceae.g_Ruminococcus)	0.00302166	23.4464	TRUE	0.000105625
rs75364946	1	9495100	A	T	-0.170618	0.0380275	0.0549186	7.23353e-06	7738	ebi-a-GCST90027627	Gut bacterial pathway abundance (PWY.7456..mannan.degradation)	0.00302182	23.4476	TRUE	2.02999e-05
rs4278144	8	62697207	C	A	0.0814217	0.0172178	0.35137	2.25715e-06	7738	ebi-a-GCST90027566	Gut bacterial pathway abundance (PWY.5973..cis.vaccenate.biosynthesis)	0.00302184	23.4478	TRUE	5.68214e-06
rs2698177	18	68747115	G	A	-0.171814	0.0364749	0.945889	2.47144e-06	7738	ebi-a-GCST90027738	Gut microbiota abundance (k_Bacteria.p_Bacteroidetes.c_Bacteroidia.o_Bacteroidales)	0.00302185	23.4479	TRUE	9.87778e-06
rs12209689	6	41378487	T	C	-0.117475	0.0251846	0.125234	3.09293e-06	7738	ebi-a-GCST90027837	Gut microbiota abundance (k_Bacteria.p_Bacteroidetes.c_Bacteroidia.o_Bacteroidales.f_Bacteroidaceae.g_Bacteroides.s_Bacteroides_uniformis)	0.00302367	23.4621	TRUE	8.59635e-05
rs73100534	3	66441929	C	G	-0.132943	0.0279034	0.0944874	1.89396e-06	7738	ebi-a-GCST90027552	Gut bacterial pathway abundance (PWY.5659..GDP.mannose.biosynthesis)	0.00302433	23.4672	TRUE	9.49414e-06
rs10873640	15	24025547	T	C	0.0909496	0.0200943	0.759129	6.00703e-06	7738	ebi-a-GCST90027688	Gut microbiota abundance (k_Bacteria.p_Actinobacteria.c_Actinobacteria.o_Bifidobacteriales.f_Bifidobacteriaceae.g_Bifidobacterium)	0.00302504	23.4727	TRUE	2.82295e-05
rs1635513	1	242070247	C	A	-0.0905622	0.020259	0.756081	7.81412e-06	7738	ebi-a-GCST90027522	Gut bacterial pathway abundance (PWY0.1479..tRNA.processing)	0.00302509	23.4731	TRUE	3.46092e-05
rs136110	22	47369660	C	T	0.095786	0.0202343	0.208243	2.20303e-06	7738	ebi-a-GCST90027573	Gut bacterial pathway abundance (PWY.6163..chorismate.biosynthesis.from.3.dehydroquinate)	0.00302549	23.4763	TRUE	3.35534e-05
rs34025630	11	11768444	T	C	-0.100746	0.0216268	0.182399	3.18662e-06	7738	ebi-a-GCST90027541	Gut bacterial pathway abundance (PWY.5101..L.isoleucine.biosynthesis.II)	0.00302726	23.49	TRUE	8.11001e-06
rs10873640	15	24025547	T	C	0.0909746	0.0201027	0.759057	6.02573e-06	7738	ebi-a-GCST90027662	Gut microbiota abundance (k_Bacteria.p_Actinobacteria.c_Actinobacteria.o_Bifidobacteriales.f_Bifidobacteriaceae)	0.00302732	23.4905	TRUE	2.8307e-05
rs10873640	15	24025547	T	C	0.0909807	0.0201028	0.759057	6.01742e-06	7738	ebi-a-GCST90027736	Gut microbiota abundance (k_Bacteria.p_Actinobacteria.c_Actinobacteria.o_Bifidobacteriales)	0.00302773	23.4937	TRUE	2.82733e-05
rs12415307	10	103076252	G	A	-0.0858008	0.0183852	0.289391	3.05879e-06	7738	ebi-a-GCST90027716	Gut microbiota abundance (k_Bacteria.p_Firmicutes.c_Clostridia.o_Clostridiales.f_Ruminococcaceae.g_Faecalibacterium)	0.00302781	23.4943	TRUE	9.02987e-06
rs795981	4	140802689	T	C	-0.119768	0.0269254	0.119956	8.66144e-06	7738	ebi-a-GCST90027748	Gut microbiota abundance (k_Bacteria.p_Actinobacteria)	0.00302857	23.5002	TRUE	2.98846e-05
rs795981	4	140802689	T	C	-0.119776	0.0269253	0.119956	8.64968e-06	7738	ebi-a-GCST90027651	Gut microbiota abundance (k_Bacteria.p_Actinobacteria.c_Actinobacteria)	0.00302898	23.5034	TRUE	2.98451e-05
rs17621104	16	77448088	A	C	0.113772	0.0250477	0.135319	5.56698e-06	7738	ebi-a-GCST90027506	Gut bacterial pathway abundance (PENTOSE.P.PWY..pentose.phosphate.pathway)	0.00302911	23.5044	TRUE	4.30799e-05
rs6802928	3	60142395	G	A	-0.0780206	0.0175631	0.534489	8.9002e-06	7738	ebi-a-GCST90027642	Gut bacterial pathway abundance (SER.GLYSYN.PWY..superpathway.of.L.serine.and.glycine.biosynthesis.I)	0.00302913	23.5045	TRUE	2.36084e-05
rs1873433	16	82364858	T	C	0.104983	0.0223873	0.164495	2.74e-06	7738	ebi-a-GCST90027640	Gut bacterial pathway abundance (RHAMCAT.PWY..L.rhamnose.degradation.I)	0.00302949	23.5074	TRUE	1.01993e-05
rs10238229	7	97233430	T	C	0.0962573	0.0216067	0.794063	8.39054e-06	7738	ebi-a-GCST90027453	Gut bacterial pathway abundance (BRANCHED.CHAIN.AA.SYN.PWY..superpathway.of.branched.amino.acid.biosynthesis)	0.00303031	23.5137	TRUE	2.92564e-05
rs116470157	2	65096086	T	C	-0.157257	0.0345673	0.0655714	5.38257e-06	7738	ebi-a-GCST90027466	Gut bacterial pathway abundance (FUCCAT.PWY..fucose.degradation)	0.00303047	23.515	TRUE	1.51062e-05
rs4851317	2	101054149	G	T	0.0845549	0.0186301	0.694865	5.66213e-06	7738	ebi-a-GCST90027688	Gut microbiota abundance (k_Bacteria.p_Actinobacteria.c_Actinobacteria.o_Bifidobacteriales.f_Bifidobacteriaceae.g_Bifidobacterium)	0.0030318	23.5253	TRUE	2.77048e-05
rs396769	5	165313869	C	T	0.0928377	0.0202644	0.22785	4.62083e-06	7738	ebi-a-GCST90027579	Gut bacterial pathway abundance (PWY.6353..purine.nucleotides.degradation.II..aerobic.)	0.0030327	23.5323	TRUE	3.61025e-05
rs73044678	12	10874415	A	G	-0.170185	0.0370502	0.0554366	4.36174e-06	7738	ebi-a-GCST90027802	Gut microbiota abundance (k_Bacteria.p_Firmicutes.c_Clostridia.o_Clostridiales.f_Ruminococcaceae.g_Subdoligranulum.s_Subdoligranulum_unclassified)	0.00303319	23.5362	TRUE	6.25718e-05
rs10749277	10	120683526	G	A	0.0789931	0.0166785	0.583049	2.17726e-06	7738	ebi-a-GCST90027644	Gut bacterial pathway abundance (SULFATE.CYS.PWY..superpathway.of.sulfate.assimilation.and.cysteine.biosynthesis)	0.00303388	23.5415	TRUE	7.22304e-06
rs1596848	11	25038279	A	G	-0.0782205	0.0164145	0.455036	1.88543e-06	7738	ebi-a-GCST90027479	Gut bacterial pathway abundance (HEMESYN2.PWY..heme.biosynthesis.II..anaerobic.)	0.00303448	23.5462	TRUE	2.22017e-05
rs62097226	18	32384187	A	T	0.159255	0.0341364	0.0639117	3.08255e-06	7738	ebi-a-GCST90027573	Gut bacterial pathway abundance (PWY.6163..chorismate.biosynthesis.from.3.dehydroquinate)	0.00303468	23.5478	TRUE	8.85955e-05
rs61877169	11	12272720	G	A	0.104615	0.0229385	0.166305	5.09882e-06	7738	ebi-a-GCST90027759	Gut microbiota abundance (k_Bacteria.p_Actinobacteria.c_Actinobacteria.o_Coriobacteriales.f_Coriobacteriaceae.g_Collinsella.s_Collinsella_aerofaciens)	0.0030348	23.5487	TRUE	6.89054e-05
rs113884393	7	155082494	G	C	0.168368	0.03564	0.0567687	2.31116e-06	7738	ebi-a-GCST90027484	Gut bacterial pathway abundance (HSERMETANA.PWY..L.methionine.biosynthesis.III)	0.00303582	23.5566	TRUE	1.84824e-05
rs72686468	14	22614034	G	A	0.152768	0.0321889	0.069932	2.07491e-06	7738	ebi-a-GCST90027513	Gut bacterial pathway abundance (PRPP.PWY..superpathway.of.histidine..purine..and.pyrimidine.biosynthesis)	0.00303589	23.5571	TRUE	1.43721e-05
rs6072106	20	39325800	C	T	0.11865	0.0265865	0.12294	8.09077e-06	7738	ebi-a-GCST90027498	Gut bacterial pathway abundance (P162.PWY..L.glutamate.degradation.V..via.hydroxyglutarate.)	0.0030359	23.5573	TRUE	3.62443e-05
rs73217710	8	26198233	A	G	0.146879	0.0308675	0.0762051	1.95173e-06	7738	ebi-a-GCST90027502	Gut bacterial pathway abundance (P441.PWY..superpathway.of.N.acetylneuraminate.degradation)	0.00303745	23.5693	TRUE	8.28809e-06
rs11782083	8	20549398	G	C	-0.0977091	0.0213124	0.198507	4.5482e-06	7738	ebi-a-GCST90027690	Gut microbiota abundance (k_Bacteria.p_Actinobacteria.c_Actinobacteria.o_Coriobacteriales.f_Coriobacteriaceae.g_Collinsella)	0.00303791	23.5729	TRUE	2.1258e-05
rs2317916	13	112770727	C	T	0.0807651	0.0172394	0.630847	2.80066e-06	7738	ebi-a-GCST90027719	Gut microbiota abundance (k_Bacteria.p_Firmicutes.c_Clostridia.o_Clostridiales.f_Ruminococcaceae.g_Subdoligranulum)	0.00303814	23.5747	TRUE	1.21446e-05
rs9972917	17	34418571	A	C	0.112943	0.0251817	0.138195	7.28736e-06	7738	ebi-a-GCST90027522	Gut bacterial pathway abundance (PWY0.1479..tRNA.processing)	0.00303844	23.577	TRUE	2.35042e-05
rs6044857	20	17496742	G	A	0.0799424	0.0168998	0.389459	2.24109e-06	7738	ebi-a-GCST90027651	Gut microbiota abundance (k_Bacteria.p_Actinobacteria.c_Actinobacteria)	0.00303921	23.583	TRUE	2.26126e-05
rs6044857	20	17496742	G	A	0.0799453	0.0168999	0.389459	2.23929e-06	7738	ebi-a-GCST90027748	Gut microbiota abundance (k_Bacteria.p_Actinobacteria)	0.00303943	23.5847	TRUE	2.25987e-05
rs153114	5	106773195	C	T	-0.0876991	0.0182213	0.271122	1.48686e-06	7738	ebi-a-GCST90027542	Gut bacterial pathway abundance (PWY.5104..L.isoleucine.biosynthesis.IV)	0.00303976	23.5873	TRUE	2.68021e-05
rs112214356	3	195923985	C	T	-0.142819	0.0299741	0.081092	1.89104e-06	7738	ebi-a-GCST90027592	Gut bacterial pathway abundance (PWY66.422..D.galactose.degradation.V..Leloir.pathway.)	0.00303985	23.588	TRUE	7.46723e-06
rs739677	11	2473980	A	G	-0.0948002	0.0202008	0.784264	2.69377e-06	7738	ebi-a-GCST90027585	Gut bacterial pathway abundance (PWY.6590..superpathway.of.Clostridium.acetobutylicum.acidogenic.fermentation)	0.00304112	23.5979	TRUE	2.32644e-05
rs1728059	2	84941232	C	T	-0.0882622	0.0187952	0.265891	2.65314e-06	7738	ebi-a-GCST90027780	Gut microbiota abundance (k_Bacteria.p_Bacteroidetes.c_Bacteroidia.o_Bacteroidales.f_Rikenellaceae.g_Alistipes.s_Alistipes_shahii)	0.00304119	23.5984	TRUE	1.7847e-05
rs10100272	8	19491945	G	A	0.104402	0.0226546	0.832233	4.05695e-06	7738	ebi-a-GCST90027555	Gut bacterial pathway abundance (PWY.5686..UMP.biosynthesis)	0.00304368	23.6178	TRUE	2.17621e-05
rs4837963	9	125165794	T	C	0.121846	0.0252455	0.116006	1.38986e-06	7738	ebi-a-GCST90027552	Gut bacterial pathway abundance (PWY.5659..GDP.mannose.biosynthesis)	0.00304497	23.6278	TRUE	1.11842e-05
rs4581848	2	159280415	C	T	0.176156	0.0394872	0.0517591	8.15474e-06	7738	ebi-a-GCST90027573	Gut bacterial pathway abundance (PWY.6163..chorismate.biosynthesis.from.3.dehydroquinate)	0.003046	23.6359	TRUE	2.44565e-05
rs12199072	6	39977989	A	T	-0.173948	0.0384053	0.0531609	5.91902e-06	7738	ebi-a-GCST90027525	Gut bacterial pathway abundance (PWY0.162..superpathway.of.pyrimidine.ribonucleotides.de.novo.biosynthesis)	0.00304605	23.6363	TRUE	2.43663e-05
rs4810354	20	40986511	A	G	-0.08765	0.0189889	0.727368	3.91462e-06	7738	ebi-a-GCST90027479	Gut bacterial pathway abundance (HEMESYN2.PWY..heme.biosynthesis.II..anaerobic.)	0.00304695	23.6432	TRUE	9.09971e-06
rs4859454	4	77541509	T	C	0.122758	0.0263014	0.114125	3.05127e-06	7738	ebi-a-GCST90027662	Gut microbiota abundance (k_Bacteria.p_Actinobacteria.c_Actinobacteria.o_Bifidobacteriales.f_Bifidobacteriaceae)	0.00304707	23.6442	TRUE	8.08199e-05
rs4859454	4	77541509	T	C	0.122763	0.0263015	0.114125	3.04839e-06	7738	ebi-a-GCST90027736	Gut microbiota abundance (k_Bacteria.p_Actinobacteria.c_Actinobacteria.o_Bifidobacteriales)	0.00304732	23.6461	TRUE	8.07641e-05
rs795988	4	140747153	C	T	0.0819852	0.0184011	0.347452	8.37221e-06	7738	ebi-a-GCST90027824	Gut microbiota abundance (k_Bacteria.p_Bacteroidetes.c_Bacteroidia.o_Bacteroidales.f_Bacteroidaceae.g_Bacteroides.s_Bacteroides_dorei)	0.00304795	23.651	TRUE	3.76774e-05
rs111364229	19	363382	C	G	-0.136952	0.0305024	0.0892174	7.1259e-06	7738	ebi-a-GCST90027513	Gut bacterial pathway abundance (PRPP.PWY..superpathway.of.histidine..purine..and.pyrimidine.biosynthesis)	0.00304811	23.6523	TRUE	1.66928e-05
rs6793441	3	8775223	A	C	0.0834256	0.0186693	0.323931	7.87372e-06	7738	ebi-a-GCST90027737	Gut microbiota abundance (k_Bacteria.p_Actinobacteria.c_Actinobacteria.o_Coriobacteriales)	0.0030484	23.6545	TRUE	2.07731e-05
rs74452406	3	63012872	T	C	-0.150306	0.0326799	0.0727759	4.23809e-06	7738	ebi-a-GCST90027651	Gut microbiota abundance (k_Bacteria.p_Actinobacteria.c_Actinobacteria)	0.00304898	23.6591	TRUE	0.000154656
rs6793441	3	8775223	A	C	0.0834386	0.0186694	0.323931	7.84838e-06	7738	ebi-a-GCST90027663	Gut microbiota abundance (k_Bacteria.p_Actinobacteria.c_Actinobacteria.o_Coriobacteriales.f_Coriobacteriaceae)	0.00304935	23.6619	TRUE	2.07132e-05
rs74452406	3	63012872	T	C	-0.150322	0.03268	0.0727759	4.22854e-06	7738	ebi-a-GCST90027748	Gut microbiota abundance (k_Bacteria.p_Actinobacteria)	0.00304963	23.6641	TRUE	0.000154372
rs35057482	2	180324166	T	C	-0.137282	0.0294165	0.0887948	3.05872e-06	7738	ebi-a-GCST90027614	Gut bacterial pathway abundance (PWY.7219..adenosine.ribonucleotides.de.novo.biosynthesis)	0.00304973	23.6649	TRUE	8.79051e-06
rs72774370	16	23374396	A	G	0.15156	0.0333678	0.0715113	5.56968e-06	7738	ebi-a-GCST90027503	Gut bacterial pathway abundance (P461.PWY..hexitol.fermentation.to.lactate..formate..ethanol.and.acetate)	0.00305036	23.6698	TRUE	3.99539e-05
rs77318370	12	72532501	G	A	0.172345	0.0388627	0.0543052	9.21956e-06	7738	ebi-a-GCST90027701	Gut microbiota abundance (k_Bacteria.p_Bacteroidetes.c_Bacteroidia.o_Bacteroidales.f_Rikenellaceae.g_Alistipes)	0.00305084	23.6735	TRUE	2.79367e-05
rs9460615	6	21282291	T	C	0.162344	0.0346343	0.0617234	2.76732e-06	7738	ebi-a-GCST90027525	Gut bacterial pathway abundance (PWY0.162..superpathway.of.pyrimidine.ribonucleotides.de.novo.biosynthesis)	0.00305269	23.6879	TRUE	0.000150327
rs12669414	7	95253449	T	C	-0.0794589	0.0166763	0.409285	1.89065e-06	7738	ebi-a-GCST90027506	Gut bacterial pathway abundance (PENTOSE.P.PWY..pentose.phosphate.pathway)	0.00305294	23.6899	TRUE	4.63223e-06
rs12932449	16	78916104	G	A	0.176738	0.039081	0.0515282	6.11575e-06	7738	ebi-a-GCST90027625	Gut bacterial pathway abundance (PWY.7400..L.arginine.biosynthesis.IV..archaebacteria.)	0.00305323	23.6921	TRUE	2.01499e-05
rs117300263	9	74469867	A	G	-0.169358	0.0374003	0.0564102	5.94771e-06	7738	ebi-a-GCST90027454	Gut bacterial pathway abundance (COA.PWY..coenzyme.A.biosynthesis.I)	0.00305339	23.6934	TRUE	2.29125e-05
rs1850270	3	1661391	T	C	-0.0965044	0.0213059	0.206659	5.91317e-06	7738	ebi-a-GCST90027719	Gut microbiota abundance (k_Bacteria.p_Firmicutes.c_Clostridia.o_Clostridiales.f_Ruminococcaceae.g_Subdoligranulum)	0.00305378	23.6964	TRUE	5.43559e-05
rs61945524	13	34300469	T	C	-0.0852612	0.0183628	0.30013	3.43147e-06	7738	ebi-a-GCST90027526	Gut bacterial pathway abundance (PWY0.781..aspartate.superpathway)	0.00305393	23.6976	TRUE	1.88866e-05
rs2838700	21	46235913	T	C	0.128519	0.0283814	0.103103	5.94662e-06	7738	ebi-a-GCST90027582	Gut bacterial pathway abundance (PWY.6519..8.amino.7.oxononanoate.biosynthesis.I)	0.00305477	23.7041	TRUE	1.80151e-05
rs13080908	3	154094886	G	A	0.105164	0.0219949	0.165509	1.74185e-06	7738	ebi-a-GCST90027513	Gut bacterial pathway abundance (PRPP.PWY..superpathway.of.histidine..purine..and.pyrimidine.biosynthesis)	0.00305497	23.7057	TRUE	2.17979e-05
rs72774015	10	5138104	A	G	0.177381	0.0392824	0.0511835	6.31611e-06	7738	ebi-a-GCST90027759	Gut microbiota abundance (k_Bacteria.p_Actinobacteria.c_Actinobacteria.o_Coriobacteriales.f_Coriobacteriaceae.g_Collinsella.s_Collinsella_aerofaciens)	0.00305602	23.7139	TRUE	1.97021e-05
rs11107787	12	95311669	T	C	0.110006	0.0226014	0.148261	1.13167e-06	7738	ebi-a-GCST90027492	Gut bacterial pathway abundance (NONOXIPENT.PWY..pentose.phosphate.pathway..non.oxidative.branch.)	0.0030563	23.716	TRUE	8.67147e-06
rs72815470	5	174895622	A	T	-0.163954	0.0370193	0.0605177	9.47218e-06	7738	ebi-a-GCST90027566	Gut bacterial pathway abundance (PWY.5973..cis.vaccenate.biosynthesis)	0.00305665	23.7187	TRUE	4.21918e-05
rs62551178	9	92103552	C	T	0.102848	0.0231497	0.175177	8.8826e-06	7738	ebi-a-GCST90027708	Gut microbiota abundance (k_Bacteria.p_Firmicutes.c_Clostridia.o_Clostridiales.f_Lachnospiraceae.g_Blautia)	0.00305675	23.7195	TRUE	0.000129559
rs7690663	4	22014333	C	G	0.0977238	0.0219458	0.200105	8.46935e-06	7738	ebi-a-GCST90027495	Gut bacterial pathway abundance (P108.PWY..pyruvate.fermentation.to.propanoate.I)	0.00305718	23.7229	TRUE	5.44288e-05
rs116856824	14	89369102	T	G	-0.171955	0.037782	0.0546963	5.33298e-06	7738	ebi-a-GCST90027541	Gut bacterial pathway abundance (PWY.5101..L.isoleucine.biosynthesis.II)	0.00305766	23.7266	TRUE	8.90863e-05
rs4721723	7	18760347	G	C	0.142582	0.0306241	0.0819166	3.22597e-06	7738	ebi-a-GCST90027719	Gut microbiota abundance (k_Bacteria.p_Firmicutes.c_Clostridia.o_Clostridiales.f_Ruminococcaceae.g_Subdoligranulum)	0.00305783	23.7279	TRUE	1.59557e-05
rs61915762	11	130442661	A	G	0.0875261	0.0180386	0.275511	1.22129e-06	7738	ebi-a-GCST90027457	Gut bacterial pathway abundance (COMPLETE.ARO.PWY..superpathway.of.aromatic.amino.acid.biosynthesis)	0.00305827	23.7314	TRUE	4.83804e-06
rs7772044	6	17362687	A	G	-0.0790287	0.0172348	0.57181	4.53096e-06	7738	ebi-a-GCST90027623	Gut bacterial pathway abundance (PWY.7371..1.4.dihydroxy.6.naphthoate.biosynthesis.II)	0.00305836	23.732	TRUE	4.59174e-05
rs10794566	10	125521533	A	G	-0.095978	0.0217079	0.789814	9.80867e-06	7738	ebi-a-GCST90027623	Gut bacterial pathway abundance (PWY.7371..1.4.dihydroxy.6.naphthoate.biosynthesis.II)	0.00305845	23.7328	TRUE	4.7309e-05
rs10166236	2	42967871	A	G	-0.118275	0.0260257	0.125028	5.50567e-06	7738	ebi-a-GCST90027666	Gut microbiota abundance (k_Bacteria.p_Bacteroidetes.c_Bacteroidia.o_Bacteroidales.f_Porphyromonadaceae)	0.00306068	23.7501	TRUE	2.6235e-05
rs13007173	2	114001921	G	A	0.129791	0.0285764	0.101073	5.57519e-06	7738	ebi-a-GCST90027552	Gut bacterial pathway abundance (PWY.5659..GDP.mannose.biosynthesis)	0.00306111	23.7534	TRUE	3.16897e-05
rs59033852	13	23656934	C	T	-0.159079	0.0340677	0.0646688	3.0194e-06	7738	ebi-a-GCST90027682	Gut microbiota abundance (k_Bacteria.p_Proteobacteria.c_Betaproteobacteria.o_Burkholderiales.f_Sutterellaceae)	0.00306137	23.7555	TRUE	3.86761e-05
rs12628909	22	27941726	C	T	0.0809776	0.0178864	0.627987	5.97338e-06	7738	ebi-a-GCST90027644	Gut bacterial pathway abundance (SULFATE.CYS.PWY..superpathway.of.sulfate.assimilation.and.cysteine.biosynthesis)	0.00306386	23.7748	TRUE	1.70197e-05
rs62228654	22	44801226	C	G	-0.156769	0.0341127	0.0668159	4.3145e-06	7738	ebi-a-GCST90027453	Gut bacterial pathway abundance (BRANCHED.CHAIN.AA.SYN.PWY..superpathway.of.branched.amino.acid.biosynthesis)	0.00306477	23.7819	TRUE	6.90116e-05
rs10158939	1	242223343	A	G	0.0808326	0.0174673	0.375746	3.69854e-06	7738	ebi-a-GCST90027652	Gut microbiota abundance (k_Bacteria.p_Bacteroidetes.c_Bacteroidia)	0.0030652	23.7853	TRUE	1.17861e-05
rs77318370	12	72532501	G	A	0.172751	0.0388572	0.0543052	8.75649e-06	7738	ebi-a-GCST90027668	Gut microbiota abundance (k_Bacteria.p_Bacteroidetes.c_Bacteroidia.o_Bacteroidales.f_Rikenellaceae)	0.00306523	23.7856	TRUE	2.66552e-05
rs730826	22	27509377	C	A	-0.0795842	0.0178052	0.410593	7.83177e-06	7738	ebi-a-GCST90027622	Gut bacterial pathway abundance (PWY.7328..superpathway.of.UDP.glucose.derived.O.antigen.building.blocks.biosynthesis)	0.00306557	23.7881	TRUE	4.29124e-05
rs7964677	12	95152877	G	A	-0.162048	0.0366847	0.937754	9.99378e-06	7738	ebi-a-GCST90027710	Gut microbiota abundance (k_Bacteria.p_Firmicutes.c_Clostridia.o_Clostridiales.f_Lachnospiraceae.g_Coprococcus)	0.00306562	23.7885	TRUE	5.77877e-05
rs11708946	3	31495219	A	C	-0.0909564	0.0204953	0.245621	9.08406e-06	7738	ebi-a-GCST90027824	Gut microbiota abundance (k_Bacteria.p_Bacteroidetes.c_Bacteroidia.o_Bacteroidales.f_Bacteroidaceae.g_Bacteroides.s_Bacteroides_dorei)	0.00306585	23.7904	TRUE	4.38232e-05
rs17639960	2	193447212	C	T	-0.107741	0.0230856	0.156574	3.05619e-06	7738	ebi-a-GCST90027497	Gut bacterial pathway abundance (P161.PWY..acetylene.degradation)	0.0030659	23.7908	TRUE	1.40644e-05
rs12657170	5	79643369	C	T	0.0785084	0.0167389	0.46418	2.72973e-06	7738	ebi-a-GCST90027662	Gut microbiota abundance (k_Bacteria.p_Actinobacteria.c_Actinobacteria.o_Bifidobacteriales.f_Bifidobacteriaceae)	0.00306597	23.7913	TRUE	2.79868e-05
rs28815855	4	79891309	G	A	0.112889	0.0233702	0.139873	1.36191e-06	7738	ebi-a-GCST90027507	Gut bacterial pathway abundance (PEPTIDOGLYCANSYN.PWY..peptidoglycan.biosynthesis.I..meso.diaminopimelate.containing.)	0.00306641	23.7947	TRUE	1.31903e-05
rs10158939	1	242223343	A	G	0.0808508	0.0174673	0.375746	3.67985e-06	7738	ebi-a-GCST90027738	Gut microbiota abundance (k_Bacteria.p_Bacteroidetes.c_Bacteroidia.o_Bacteroidales)	0.00306658	23.796	TRUE	1.1732e-05
rs12657170	5	79643369	C	T	0.0785189	0.0167389	0.46418	2.72151e-06	7738	ebi-a-GCST90027736	Gut microbiota abundance (k_Bacteria.p_Actinobacteria.c_Actinobacteria.o_Bifidobacteriales)	0.00306679	23.7977	TRUE	2.79126e-05
rs10158939	1	242223343	A	G	0.080857	0.0174673	0.375746	3.6735e-06	7738	ebi-a-GCST90027749	Gut microbiota abundance (k_Bacteria.p_Bacteroidetes)	0.00306705	23.7997	TRUE	1.17137e-05
rs10995587	10	65461793	A	G	0.0788718	0.0164734	0.558923	1.68601e-06	7738	ebi-a-GCST90027640	Gut bacterial pathway abundance (RHAMCAT.PWY..L.rhamnose.degradation.I)	0.00306718	23.8007	TRUE	1.40987e-05
rs9599845	13	71978130	C	T	0.0920387	0.0202114	0.237486	5.26866e-06	7738	ebi-a-GCST90027533	Gut bacterial pathway abundance (PWY.4242..pantothenate.and.coenzyme.A.biosynthesis.III)	0.00306801	23.8072	TRUE	0.000169464
rs136110	22	47369660	C	T	0.0964705	0.0202552	0.208243	1.90963e-06	7738	ebi-a-GCST90027450	Gut bacterial pathway abundance (ARO.PWY..chorismate.biosynthesis.I)	0.00306889	23.814	TRUE	2.97101e-05
rs852540	7	5592436	A	G	0.137914	0.0311773	0.0885402	9.7089e-06	7738	ebi-a-GCST90027779	Gut microbiota abundance (k_Bacteria.p_Bacteroidetes.c_Bacteroidia.o_Bacteroidales.f_Rikenellaceae.g_Alistipes.s_Alistipes_senegalensis)	0.0030699	23.8219	TRUE	7.00698e-05
rs8033436	15	90773142	A	G	0.0784407	0.017048	0.477528	4.20126e-06	7738	ebi-a-GCST90027608	Gut bacterial pathway abundance (PWY.7196..superpathway.of.pyrimidine.ribonucleosides.salvage)	0.00307026	23.8247	TRUE	7.28501e-05
rs11626416	14	33053536	A	G	-0.118337	0.0244909	0.125363	1.35254e-06	7738	ebi-a-GCST90027657	Gut microbiota abundance (k_Bacteria.p_Proteobacteria.c_Betaproteobacteria)	0.00307092	23.8298	TRUE	4.23091e-06
rs680138	9	110882980	T	C	-0.0806635	0.0171239	0.617925	2.47024e-06	7738	ebi-a-GCST90027664	Gut microbiota abundance (k_Bacteria.p_Bacteroidetes.c_Bacteroidia.o_Bacteroidales.f_Bacteroidaceae)	0.00307233	23.8408	TRUE	7.56873e-06
rs11626416	14	33053536	A	G	-0.118366	0.0244903	0.125363	1.34363e-06	7738	ebi-a-GCST90027743	Gut microbiota abundance (k_Bacteria.p_Proteobacteria.c_Betaproteobacteria.o_Burkholderiales)	0.00307242	23.8415	TRUE	4.20557e-06
rs680138	9	110882980	T	C	-0.0806974	0.0171227	0.617925	2.44219e-06	7738	ebi-a-GCST90027693	Gut microbiota abundance (k_Bacteria.p_Bacteroidetes.c_Bacteroidia.o_Bacteroidales.f_Bacteroidaceae.g_Bacteroides)	0.00307492	23.8609	TRUE	7.49048e-06
rs12035670	1	52532634	T	C	-0.0832324	0.0177472	0.332632	2.73344e-06	7738	ebi-a-GCST90027570	Gut bacterial pathway abundance (PWY.6125..superpathway.of.guanosine.nucleotides.de.novo.biosynthesis.II)	0.0030757	23.867	TRUE	3.43589e-05
rs118183316	12	31033659	A	G	0.177111	0.0400405	0.0517068	9.72053e-06	7738	ebi-a-GCST90027695	Gut microbiota abundance (k_Bacteria.p_Bacteroidetes.c_Bacteroidia.o_Bacteroidales.f_Porphyromonadaceae.g_Barnesiella)	0.00307618	23.8707	TRUE	3.7075e-05
rs13336538	16	25910765	G	A	0.0912246	0.0200654	0.244732	5.45783e-06	7738	ebi-a-GCST90027466	Gut bacterial pathway abundance (FUCCAT.PWY..fucose.degradation)	0.00307642	23.8726	TRUE	1.66266e-05
rs7713337	5	75029784	C	T	0.0823339	0.0171058	0.348096	1.48518e-06	7738	ebi-a-GCST90027569	Gut bacterial pathway abundance (PWY.6123..inosine.5..phosphate.biosynthesis.I)	0.00307659	23.874	TRUE	6.5199e-06
rs12626113	20	54318925	T	C	0.0910727	0.0196979	0.246035	3.77381e-06	7738	ebi-a-GCST90027631	Gut bacterial pathway abundance (PWY_GLYCOLYSIS..glycolysis.I..from.glucose.6.phosphate.)	0.00307719	23.8786	TRUE	2.64872e-05
rs13009600	2	211772624	A	G	0.0806918	0.0174623	0.38298	3.82041e-06	7738	ebi-a-GCST90027813	Gut microbiota abundance (k_Bacteria.p_Proteobacteria.c_Deltaproteobacteria.o_Desulfovibrionales.f_Desulfovibrionaceae.g_Bilophila.s_Bilophila_unclassified)	0.00307726	23.8792	TRUE	1.30205e-05
rs4721723	7	18760347	G	C	0.143047	0.030629	0.0819166	3.00767e-06	7738	ebi-a-GCST90027802	Gut microbiota abundance (k_Bacteria.p_Firmicutes.c_Clostridia.o_Clostridiales.f_Ruminococcaceae.g_Subdoligranulum.s_Subdoligranulum_unclassified)	0.00307781	23.8834	TRUE	1.49833e-05
rs2035940	11	130406041	C	T	-0.0785142	0.0167816	0.483609	2.88868e-06	7738	ebi-a-GCST90027503	Gut bacterial pathway abundance (P461.PWY..hexitol.fermentation.to.lactate..formate..ethanol.and.acetate)	0.00307893	23.8921	TRUE	3.18112e-05
rs6043418	20	15647740	A	G	0.0789955	0.0160474	0.557127	8.53867e-07	7738	ebi-a-GCST90027594	Gut bacterial pathway abundance (PWY.6700..queuosine.biosynthesis)	0.00307941	23.8959	TRUE	9.45979e-06
rs11223389	11	133074627	T	C	0.0951344	0.0206508	0.217382	4.08903e-06	7738	ebi-a-GCST90027613	Gut bacterial pathway abundance (PWY.7211..superpathway.of.pyrimidine.deoxyribonucleotides.de.novo.biosynthesis)	0.00307949	23.8965	TRUE	3.34499e-05
rs9518837	13	103433051	T	C	-0.086536	0.0190852	0.289397	5.78216e-06	7738	ebi-a-GCST90027824	Gut microbiota abundance (k_Bacteria.p_Bacteroidetes.c_Bacteroidia.o_Bacteroidales.f_Bacteroidaceae.g_Bacteroides.s_Bacteroides_dorei)	0.00307996	23.9002	TRUE	0.000232486
rs11087270	20	18906606	T	A	0.0886682	0.018516	0.267415	1.67822e-06	7738	ebi-a-GCST90027796	Gut microbiota abundance (k_Bacteria.p_Firmicutes.c_Clostridia.o_Clostridiales.f_Oscillospiraceae.g_Oscillibacter.s_Oscillibacter_unclassified)	0.00308042	23.9037	TRUE	7.96284e-06
rs11053802	12	10597207	T	C	-0.0835382	0.0186663	0.6709	7.62887e-06	7738	ebi-a-GCST90027629	Gut bacterial pathway abundance (PWY_ARG.POLYAMINE.SYN..superpathway.of.arginine.and.polyamine.biosynthesis)	0.00308167	23.9135	TRUE	2.83376e-05
rs13264085	8	127678826	A	T	0.0990459	0.0223532	0.195272	9.3821e-06	7738	ebi-a-GCST90027757	Gut microbiota abundance (k_Bacteria.p_Actinobacteria.c_Actinobacteria.o_Bifidobacteriales.f_Bifidobacteriaceae.g_Bifidobacterium.s_Bifidobacterium_longum)	0.00308313	23.9249	TRUE	3.07307e-05
rs74683729	7	144894559	C	T	-0.125204	0.027942	0.11057	7.43396e-06	7738	ebi-a-GCST90027718	Gut microbiota abundance (k_Bacteria.p_Firmicutes.c_Clostridia.o_Clostridiales.f_Ruminococcaceae.g_Ruminococcus)	0.0030833	23.9262	TRUE	0.000234885
rs1273560	3	197551040	G	A	0.0928482	0.0207781	0.233308	7.87463e-06	7738	ebi-a-GCST90027469	Gut bacterial pathway abundance (GALACT.GLUCUROCAT.PWY..superpathway.of.hexuronide.and.hexuronate.degradation)	0.00308409	23.9324	TRUE	2.05065e-05
rs2305588	2	182347072	C	T	-0.0980614	0.0204326	0.200682	1.59254e-06	7738	ebi-a-GCST90027548	Gut bacterial pathway abundance (PWY.5345..superpathway.of.L.methionine.biosynthesis..by.sulfhydrylation.)	0.00308499	23.9394	TRUE	1.53564e-05
rs117024060	15	55772583	A	G	-0.145622	0.0326046	0.0789775	7.95866e-06	7738	ebi-a-GCST90027777	Gut microbiota abundance (k_Bacteria.p_Bacteroidetes.c_Bacteroidia.o_Bacteroidales.f_Rikenellaceae.g_Alistipes.s_Alistipes_onderdonkii)	0.00308502	23.9395	TRUE	3.97986e-05
rs16856918	2	217960513	A	G	0.171977	0.0365088	0.0552139	2.4703e-06	7738	ebi-a-GCST90027461	Gut bacterial pathway abundance (DTDPRHAMSYN.PWY..dTDP.L.rhamnose.biosynthesis.I)	0.00308569	23.9448	TRUE	1.99926e-05
rs144373948	22	43888228	G	A	-0.0797501	0.0165006	0.586092	1.34372e-06	7738	ebi-a-GCST90027583	Gut bacterial pathway abundance (PWY.6545..pyrimidine.deoxyribonucleotides.de.novo.biosynthesis.III)	0.00308576	23.9453	TRUE	1.14735e-05
rs117817822	20	23561732	G	A	-0.14128	0.0319375	0.0844267	9.70465e-06	7738	ebi-a-GCST90027710	Gut microbiota abundance (k_Bacteria.p_Firmicutes.c_Clostridia.o_Clostridiales.f_Lachnospiraceae.g_Coprococcus)	0.00308578	23.9454	TRUE	2.19453e-05
rs36017242	13	76031902	A	G	0.162656	0.0356543	0.0622116	5.06582e-06	7738	ebi-a-GCST90027503	Gut bacterial pathway abundance (P461.PWY..hexitol.fermentation.to.lactate..formate..ethanol.and.acetate)	0.00308707	23.9555	TRUE	3.83934e-05
rs1447470	11	112696471	A	G	0.0891093	0.0196522	0.735812	5.77896e-06	7738	ebi-a-GCST90027460	Gut bacterial pathway abundance (DENOVOPURINE2.PWY..superpathway.of.purine.nucleotides.de.novo.biosynthesis.II)	0.00308714	23.9561	TRUE	5.7106e-05
rs4891683	18	66082363	G	A	0.110543	0.0235196	0.148357	2.60124e-06	7738	ebi-a-GCST90027639	Gut bacterial pathway abundance (PYRIDOXSYN.PWY..pyridoxal.5..phosphate.biosynthesis.I)	0.00308786	23.9617	TRUE	7.79939e-06
rs735254	18	13377128	G	A	-0.0841755	0.0177961	0.679164	2.24507e-06	7738	ebi-a-GCST90027484	Gut bacterial pathway abundance (HSERMETANA.PWY..L.methionine.biosynthesis.III)	0.00308787	23.9618	TRUE	5.43029e-05
rs12336386	9	118124074	A	G	-0.110372	0.0230925	0.148984	1.75663e-06	7738	ebi-a-GCST90027579	Gut bacterial pathway abundance (PWY.6353..purine.nucleotides.degradation.II..aerobic.)	0.00308905	23.971	TRUE	8.58657e-06
rs1266788	6	52345613	A	G	0.0807865	0.0167566	0.615349	1.42722e-06	7738	ebi-a-GCST90027526	Gut bacterial pathway abundance (PWY0.781..aspartate.superpathway)	0.00308956	23.9749	TRUE	1.27327e-05
rs164505	5	141414231	T	C	-0.0803672	0.0178835	0.396078	6.9923e-06	7738	ebi-a-GCST90027643	Gut bacterial pathway abundance (SO4ASSIM.PWY..sulfate.reduction.I..assimilatory.)	0.00308993	23.9778	TRUE	7.84668e-05
rs11745906	5	83575190	C	T	-0.0874056	0.0177712	0.281706	8.7263e-07	7738	ebi-a-GCST90027461	Gut bacterial pathway abundance (DTDPRHAMSYN.PWY..dTDP.L.rhamnose.biosynthesis.I)	0.00309177	23.9921	TRUE	2.75136e-06
rs77117941	12	69500397	G	T	0.143427	0.0295413	0.0818668	1.2031e-06	7738	ebi-a-GCST90027586	Gut bacterial pathway abundance (PWY.6608..guanosine.nucleotides.degradation.III)	0.00309247	23.9976	TRUE	3.47663e-06
rs11067415	12	115550990	C	A	-0.0947736	0.020526	0.221027	3.88866e-06	7738	ebi-a-GCST90027813	Gut microbiota abundance (k_Bacteria.p_Proteobacteria.c_Deltaproteobacteria.o_Desulfovibrionales.f_Desulfovibrionaceae.g_Bilophila.s_Bilophila_unclassified)	0.00309295	24.0013	TRUE	1.72092e-05
rs780162	16	23728984	C	G	-0.0981107	0.0214092	0.20111	4.59145e-06	7738	ebi-a-GCST90027508	Gut bacterial pathway abundance (PHOSLIPSYN.PWY..superpathway.of.phospholipid.biosynthesis.I..bacteria.)	0.00309302	24.0019	TRUE	5.00387e-05
rs1873661	14	99480422	T	G	-0.0787015	0.0172679	0.483485	5.17214e-06	7738	ebi-a-GCST90027585	Gut bacterial pathway abundance (PWY.6590..superpathway.of.Clostridium.acetobutylicum.acidogenic.fermentation)	0.00309358	24.0062	TRUE	8.89999e-05
rs8067677	17	9363863	A	G	0.0858815	0.0182785	0.299483	2.6209e-06	7738	ebi-a-GCST90027454	Gut bacterial pathway abundance (COA.PWY..coenzyme.A.biosynthesis.I)	0.00309471	24.015	TRUE	6.79228e-05
rs700801	9	79234647	A	G	0.100913	0.0222596	0.81313	5.80243e-06	7738	ebi-a-GCST90027695	Gut microbiota abundance (k_Bacteria.p_Bacteroidetes.c_Bacteroidia.o_Bacteroidales.f_Porphyromonadaceae.g_Barnesiella)	0.00309474	24.0152	TRUE	2.61086e-05
rs34566098	10	126860657	G	A	0.174315	0.0380417	0.0538268	4.60087e-06	7738	ebi-a-GCST90027740	Gut microbiota abundance (k_Bacteria.p_Firmicutes.c_Clostridia.o_Clostridiales)	0.00309506	24.0177	TRUE	1.48036e-05
rs34566098	10	126860657	G	A	0.174315	0.0380417	0.0538268	4.60108e-06	7738	ebi-a-GCST90027654	Gut microbiota abundance (k_Bacteria.p_Firmicutes.c_Clostridia)	0.00309506	24.0177	TRUE	1.48036e-05
rs7831606	8	128455694	A	T	-0.1068	0.0229995	0.161897	3.42405e-06	7738	ebi-a-GCST90027690	Gut microbiota abundance (k_Bacteria.p_Actinobacteria.c_Actinobacteria.o_Coriobacteriales.f_Coriobacteriaceae.g_Collinsella)	0.00309534	24.0199	TRUE	1.57438e-05
rs12549221	8	119568956	C	T	0.0961229	0.0216562	0.787149	9.05545e-06	7738	ebi-a-GCST90027513	Gut bacterial pathway abundance (PRPP.PWY..superpathway.of.histidine..purine..and.pyrimidine.biosynthesis)	0.00309611	24.0259	TRUE	8.89329e-05
rs7255582	19	35718076	T	C	-0.0799638	0.0169185	0.411214	2.28523e-06	7738	ebi-a-GCST90027714	Gut microbiota abundance (k_Bacteria.p_Firmicutes.c_Clostridia.o_Clostridiales.f_Oscillospiraceae.g_Oscillibacter)	0.00309629	24.0273	TRUE	9.58202e-06
rs7964114	12	118532402	C	T	0.0920566	0.0197131	0.240609	3.01446e-06	7738	ebi-a-GCST90027516	Gut bacterial pathway abundance (PWY0.1261..anhydromuropeptides.recycling)	0.00309683	24.0315	TRUE	1.3024e-05
rs10962279	9	16103030	C	T	-0.0966023	0.0204411	0.210045	2.29124e-06	7738	ebi-a-GCST90027502	Gut bacterial pathway abundance (P441.PWY..superpathway.of.N.acetylneuraminate.degradation)	0.00309685	24.0316	TRUE	1.09528e-05
rs10490196	2	67070333	A	G	0.0988657	0.0219208	0.197408	6.47888e-06	7738	ebi-a-GCST90027495	Gut bacterial pathway abundance (P108.PWY..pyruvate.fermentation.to.propanoate.I)	0.00309728	24.035	TRUE	2.4787e-05
rs700801	9	79234647	A	G	0.100962	0.0222594	0.81313	5.74156e-06	7738	ebi-a-GCST90027763	Gut microbiota abundance (k_Bacteria.p_Bacteroidetes.c_Bacteroidia.o_Bacteroidales.f_Porphyromonadaceae.g_Barnesiella.s_Barnesiella_intestinihominis)	0.00309774	24.0386	TRUE	2.58611e-05
rs17561784	5	147059845	T	C	0.122378	0.0255005	0.117215	1.59419e-06	7738	ebi-a-GCST90027460	Gut bacterial pathway abundance (DENOVOPURINE2.PWY..superpathway.of.purine.nucleotides.de.novo.biosynthesis.II)	0.00309938	24.0513	TRUE	1.21477e-05
rs11058744	12	127091880	T	G	-0.153543	0.0321109	0.0707436	1.73868e-06	7738	ebi-a-GCST90027615	Gut bacterial pathway abundance (PWY.7221..guanosine.ribonucleotides.de.novo.biosynthesis)	0.00309965	24.0535	TRUE	1.21474e-05
rs61939486	12	119663906	C	T	-0.110859	0.0243793	0.148052	5.43501e-06	7738	ebi-a-GCST90027662	Gut microbiota abundance (k_Bacteria.p_Actinobacteria.c_Actinobacteria.o_Bifidobacteriales.f_Bifidobacteriaceae)	0.00310027	24.0583	TRUE	3.05889e-05
rs115668747	3	154907433	G	T	-0.169625	0.037591	0.0571408	6.41062e-06	7738	ebi-a-GCST90027476	Gut bacterial pathway abundance (GLYCOGENSYNTH.PWY..glycogen.biosynthesis.I..from.ADP.D.Glucose.)	0.00310029	24.0585	TRUE	2.92569e-05
rs7255582	19	35718076	T	C	-0.0800168	0.0169181	0.411214	2.24895e-06	7738	ebi-a-GCST90027675	Gut microbiota abundance (k_Bacteria.p_Firmicutes.c_Clostridia.o_Clostridiales.f_Oscillospiraceae)	0.0031004	24.0593	TRUE	9.44457e-06
rs1501270	4	105011169	A	C	0.0905245	0.0187611	0.253443	1.3992e-06	7738	ebi-a-GCST90027481	Gut bacterial pathway abundance (HISDEG.PWY..L.histidine.degradation.I)	0.00310103	24.0642	TRUE	3.01442e-05
rs75967282	17	59520438	C	G	-0.178428	0.0377704	0.0513485	2.31217e-06	7738	ebi-a-GCST90027455	Gut bacterial pathway abundance (COBALSYN.PWY..adenosylcobalamin.salvage.from.cobinamide.I)	0.00310163	24.0689	TRUE	1.58736e-05
rs2450114	8	117623719	G	A	-0.122658	0.0252684	0.883271	1.20859e-06	7738	ebi-a-GCST90027645	Gut bacterial pathway abundance (THRESYN.PWY..superpathway.of.L.threonine.biosynthesis)	0.00310238	24.0747	TRUE	1.56605e-05
rs61939486	12	119663906	C	T	-0.110897	0.0243794	0.148052	5.39473e-06	7738	ebi-a-GCST90027736	Gut microbiota abundance (k_Bacteria.p_Actinobacteria.c_Actinobacteria.o_Bifidobacteriales)	0.00310239	24.0748	TRUE	3.0391e-05
rs6427759	1	199150658	C	A	-0.136692	0.0289961	0.9086	2.42739e-06	7738	ebi-a-GCST90027615	Gut bacterial pathway abundance (PWY.7221..guanosine.ribonucleotides.de.novo.biosynthesis)	0.00310338	24.0825	TRUE	2.1682e-05
rs11786426	8	74432076	G	A	0.0825932	0.0184837	0.349925	7.87934e-06	7738	ebi-a-GCST90027757	Gut microbiota abundance (k_Bacteria.p_Actinobacteria.c_Actinobacteria.o_Bifidobacteriales.f_Bifidobacteriaceae.g_Bifidobacterium.s_Bifidobacterium_longum)	0.00310354	24.0837	TRUE	2.10374e-05
rs1945878	11	81068570	C	T	0.10788	0.0224058	0.841539	1.47326e-06	7738	ebi-a-GCST90027567	Gut bacterial pathway abundance (PWY.5989..stearate.biosynthesis.II..bacteria.and.plants.)	0.00310391	24.0866	TRUE	8.97395e-06
rs7182175	15	98902733	T	A	-0.0888725	0.0182414	0.73131	1.10456e-06	7738	ebi-a-GCST90027642	Gut bacterial pathway abundance (SER.GLYSYN.PWY..superpathway.of.L.serine.and.glycine.biosynthesis.I)	0.00310397	24.0871	TRUE	3.16357e-06
rs12515947	5	123050342	A	G	-0.0791647	0.015697	0.547945	4.57573e-07	7738	ebi-a-GCST90027594	Gut bacterial pathway abundance (PWY.6700..queuosine.biosynthesis)	0.00310471	24.0929	TRUE	3.74671e-05
rs34848869	9	18801018	G	C	-0.162287	0.0354614	0.0629004	4.72988e-06	7738	ebi-a-GCST90027614	Gut bacterial pathway abundance (PWY.7219..adenosine.ribonucleotides.de.novo.biosynthesis)	0.00310482	24.0937	TRUE	1.51172e-05
rs12415307	10	103076252	G	A	-0.086919	0.018389	0.289391	2.28208e-06	7738	ebi-a-GCST90027797	Gut microbiota abundance (k_Bacteria.p_Firmicutes.c_Clostridia.o_Clostridiales.f_Ruminococcaceae.g_Faecalibacterium.s_Faecalibacterium_prausnitzii)	0.00310724	24.1126	TRUE	6.90215e-06
rs9964901	18	3436582	C	T	-0.105052	0.0231719	0.83041	5.79882e-06	7738	ebi-a-GCST90027503	Gut bacterial pathway abundance (P461.PWY..hexitol.fermentation.to.lactate..formate..ethanol.and.acetate)	0.00310836	24.1213	TRUE	3.23292e-05
rs13193662	6	16807562	G	A	0.0948871	0.0213763	0.222041	9.04232e-06	7738	ebi-a-GCST90027838	Gut microbiota abundance (k_Bacteria.p_Bacteroidetes.c_Bacteroidia.o_Bacteroidales.f_Bacteroidaceae.g_Bacteroides.s_Bacteroides_vulgatus)	0.00311053	24.1381	TRUE	2.71276e-05
rs6854439	4	40203439	T	C	0.0789267	0.0178496	0.481757	9.78971e-06	7738	ebi-a-GCST90027610	Gut bacterial pathway abundance (PWY.7198..pyrimidine.deoxyribonucleotides.de.novo.biosynthesis.IV)	0.00311057	24.1384	TRUE	2.60734e-05
rs35223586	17	1079174	G	A	-0.0792222	0.0175504	0.453392	6.36209e-06	7738	ebi-a-GCST90027751	Gut microbiota abundance (k_Bacteria.p_Proteobacteria)	0.00311081	24.1403	TRUE	4.92642e-05
rs57119184	3	69163936	T	C	0.0878396	0.0197668	0.280027	8.83853e-06	7738	ebi-a-GCST90027775	Gut microbiota abundance (k_Bacteria.p_Bacteroidetes.c_Bacteroidia.o_Bacteroidales.f_Rikenellaceae.g_Alistipes.s_Alistipes_finegoldii)	0.00311119	24.1433	TRUE	0.000401965
rs3908395	11	33383339	G	A	0.0841692	0.0180774	0.674308	3.22359e-06	7738	ebi-a-GCST90027498	Gut bacterial pathway abundance (P162.PWY..L.glutamate.degradation.V..via.hydroxyglutarate.)	0.00311173	24.1475	TRUE	5.5931e-05
rs73001914	3	2585609	G	A	-0.102206	0.0217496	0.182174	2.61174e-06	7738	ebi-a-GCST90027603	Gut bacterial pathway abundance (PWY.6901..superpathway.of.glucose.and.xylose.degradation)	0.00311265	24.1546	TRUE	8.35746e-05
rs77890687	16	78349809	G	A	0.116686	0.0243562	0.131645	1.66092e-06	7738	ebi-a-GCST90027498	Gut bacterial pathway abundance (P162.PWY..L.glutamate.degradation.V..via.hydroxyglutarate.)	0.00311293	24.1568	TRUE	6.84924e-06
rs318801	5	55410143	A	G	-0.103537	0.023416	0.176296	9.7949e-06	7738	ebi-a-GCST90027748	Gut microbiota abundance (k_Bacteria.p_Actinobacteria)	0.0031134	24.1605	TRUE	3.52114e-05
rs318801	5	55410143	A	G	-0.103544	0.023416	0.176296	9.78115e-06	7738	ebi-a-GCST90027651	Gut microbiota abundance (k_Bacteria.p_Actinobacteria.c_Actinobacteria)	0.00311382	24.1638	TRUE	3.51674e-05
rs1021440	9	94379045	G	A	-0.082971	0.0181463	0.345975	4.82325e-06	7738	ebi-a-GCST90027832	Gut microbiota abundance (k_Bacteria.p_Bacteroidetes.c_Bacteroidia.o_Bacteroidales.f_Bacteroidaceae.g_Bacteroides.s_Bacteroides_ovatus)	0.00311546	24.1765	TRUE	1.26082e-05
rs73046099	7	709469	A	G	-0.126161	0.02691	0.110042	2.7555e-06	7738	ebi-a-GCST90027664	Gut microbiota abundance (k_Bacteria.p_Bacteroidetes.c_Bacteroidia.o_Bacteroidales.f_Bacteroidaceae)	0.00311751	24.1925	TRUE	2.11464e-05
rs73404911	7	98430244	G	A	0.0938654	0.0205933	0.229669	5.16297e-06	7738	ebi-a-GCST90027513	Gut bacterial pathway abundance (PRPP.PWY..superpathway.of.histidine..purine..and.pyrimidine.biosynthesis)	0.0031176	24.1932	TRUE	1.48397e-05
rs112075774	16	23274991	A	G	-0.160161	0.0345293	0.0650248	3.51091e-06	7738	ebi-a-GCST90027616	Gut bacterial pathway abundance (PWY.7234..inosine.5..phosphate.biosynthesis.III)	0.00311905	24.2045	TRUE	2.15954e-05
rs76878083	21	46463639	T	C	0.139461	0.0307677	0.0879141	5.82277e-06	7738	ebi-a-GCST90027542	Gut bacterial pathway abundance (PWY.5104..L.isoleucine.biosynthesis.IV)	0.0031191	24.2049	TRUE	4.43998e-05
rs367274	6	90622187	T	C	0.0793277	0.0165815	0.453617	1.71751e-06	7738	ebi-a-GCST90027604	Gut bacterial pathway abundance (PWY.6969..TCA.cycle.V..2.oxoglutarate.ferredoxin.oxidoreductase.)	0.00311937	24.2069	TRUE	1.49541e-05
rs78335793	1	175415285	T	C	0.134728	0.0296875	0.0949423	5.67401e-06	7738	ebi-a-GCST90027763	Gut microbiota abundance (k_Bacteria.p_Bacteroidetes.c_Bacteroidia.o_Bacteroidales.f_Porphyromonadaceae.g_Barnesiella.s_Barnesiella_intestinihominis)	0.00311948	24.2078	TRUE	1.9174e-05
rs4751058	10	130874125	A	G	-0.10964	0.022702	0.15327	1.36842e-06	7738	ebi-a-GCST90027566	Gut bacterial pathway abundance (PWY.5973..cis.vaccenate.biosynthesis)	0.00312011	24.2127	TRUE	1.22622e-05
rs3778431	6	166916443	G	C	-0.121881	0.0261913	0.119239	3.26362e-06	7738	ebi-a-GCST90027533	Gut bacterial pathway abundance (PWY.4242..pantothenate.and.coenzyme.A.biosynthesis.III)	0.00312017	24.2132	TRUE	1.05314e-05
rs73210347	13	59829586	T	A	0.131763	0.0278078	0.0998431	2.15467e-06	7738	ebi-a-GCST90027567	Gut bacterial pathway abundance (PWY.5989..stearate.biosynthesis.II..bacteria.and.plants.)	0.00312071	24.2174	TRUE	1.98563e-05
rs1263629	2	207936911	G	A	0.102583	0.0209988	0.181109	1.0334e-06	7738	ebi-a-GCST90027595	Gut bacterial pathway abundance (PWY.6703..preQ0.biosynthesis)	0.00312138	24.2226	TRUE	7.23561e-06
rs35778179	14	92835973	T	C	-0.139098	0.0312106	0.0884996	8.32147e-06	7738	ebi-a-GCST90027578	Gut bacterial pathway abundance (PWY.6317..galactose.degradation.I..Leloir.pathway.)	0.00312155	24.2239	TRUE	5.08147e-05
rs61775945	1	63105389	T	C	0.153936	0.0330242	0.070895	3.14217e-06	7738	ebi-a-GCST90027479	Gut bacterial pathway abundance (HEMESYN2.PWY..heme.biosynthesis.II..anaerobic.)	0.0031217	24.2251	TRUE	2.48753e-05
rs3898456	8	139175349	T	C	-0.0824025	0.0182763	0.358345	6.52229e-06	7738	ebi-a-GCST90027673	Gut microbiota abundance (k_Bacteria.p_Firmicutes.c_Clostridia.o_Clostridiales.f_Eubacteriaceae)	0.00312258	24.232	TRUE	9.34592e-05
rs26702	5	58527391	C	T	-0.0808769	0.0177656	0.394094	5.30261e-06	7738	ebi-a-GCST90027667	Gut microbiota abundance (k_Bacteria.p_Bacteroidetes.c_Bacteroidia.o_Bacteroidales.f_Prevotellaceae)	0.00312381	24.2415	TRUE	0.000212394
rs12678419	8	104257497	G	C	-0.108148	0.0224845	0.15879	1.51011e-06	7738	ebi-a-GCST90027617	Gut bacterial pathway abundance (PWY.7237..myo...chiro..and.scillo.inositol.degradation)	0.0031246	24.2477	TRUE	5.13488e-06
rs80306758	7	27255650	C	A	0.165091	0.0366619	0.061056	6.69761e-06	7738	ebi-a-GCST90027693	Gut microbiota abundance (k_Bacteria.p_Bacteroidetes.c_Bacteroidia.o_Bacteroidales.f_Bacteroidaceae.g_Bacteroides)	0.00312496	24.2505	TRUE	2.99387e-05
rs2634527	8	59499389	C	T	-0.0790784	0.0167644	0.498378	2.39304e-06	7738	ebi-a-GCST90027455	Gut bacterial pathway abundance (COBALSYN.PWY..adenosylcobalamin.salvage.from.cobinamide.I)	0.00312666	24.2637	TRUE	2.49465e-05
rs2995916	4	37910996	G	T	0.079086	0.0166671	0.501878	2.08468e-06	7738	ebi-a-GCST90027459	Gut bacterial pathway abundance (DAPLYSINESYN.PWY..L.lysine.biosynthesis.I)	0.00312725	24.2683	TRUE	7.4826e-06
rs4693197	4	88801072	A	G	0.115968	0.0241116	0.134327	1.51224e-06	7738	ebi-a-GCST90027780	Gut microbiota abundance (k_Bacteria.p_Bacteroidetes.c_Bacteroidia.o_Bacteroidales.f_Rikenellaceae.g_Alistipes.s_Alistipes_shahii)	0.00312769	24.2717	TRUE	7.57169e-06
rs12913320	15	89377788	T	C	-0.0930015	0.0208979	0.236977	8.5763e-06	7738	ebi-a-GCST90027813	Gut microbiota abundance (k_Bacteria.p_Proteobacteria.c_Deltaproteobacteria.o_Desulfovibrionales.f_Desulfovibrionaceae.g_Bilophila.s_Bilophila_unclassified)	0.00312791	24.2734	TRUE	8.88617e-05
rs113403124	6	134586541	C	T	0.148864	0.0329176	0.0764148	6.1166e-06	7738	ebi-a-GCST90027460	Gut bacterial pathway abundance (DENOVOPURINE2.PWY..superpathway.of.purine.nucleotides.de.novo.biosynthesis.II)	0.00312798	24.274	TRUE	0.000140881
rs1780628	20	37001409	T	A	0.0805221	0.0174397	0.406348	3.89e-06	7738	ebi-a-GCST90027730	Gut microbiota abundance (k_Bacteria.p_Proteobacteria.c_Deltaproteobacteria.o_Desulfovibrionales.f_Desulfovibrionaceae.g_Bilophila)	0.00312817	24.2755	TRUE	2.3001e-05
rs3898456	8	139175349	T	C	-0.0824794	0.0182774	0.358345	6.40265e-06	7738	ebi-a-GCST90027707	Gut microbiota abundance (k_Bacteria.p_Firmicutes.c_Clostridia.o_Clostridiales.f_Eubacteriaceae.g_Eubacterium)	0.00312841	24.2773	TRUE	9.20077e-05
rs393435	16	84344533	C	T	0.0853315	0.0182062	0.687467	2.77313e-06	7738	ebi-a-GCST90027460	Gut bacterial pathway abundance (DENOVOPURINE2.PWY..superpathway.of.purine.nucleotides.de.novo.biosynthesis.II)	0.00312893	24.2814	TRUE	9.70898e-06
rs288625	16	62680398	A	G	0.123882	0.0258491	0.884763	1.64718e-06	7738	ebi-a-GCST90027498	Gut bacterial pathway abundance (P162.PWY..L.glutamate.degradation.V..via.hydroxyglutarate.)	0.00312943	24.2853	TRUE	4.90731e-06
rs73046099	7	709469	A	G	-0.126414	0.0269081	0.110042	2.62736e-06	7738	ebi-a-GCST90027693	Gut microbiota abundance (k_Bacteria.p_Bacteroidetes.c_Bacteroidia.o_Bacteroidales.f_Bacteroidaceae.g_Bacteroides)	0.00313003	24.2899	TRUE	2.02804e-05
rs12734494	1	211803881	A	G	0.0791433	0.0164338	0.48892	1.46545e-06	7738	ebi-a-GCST90027743	Gut microbiota abundance (k_Bacteria.p_Proteobacteria.c_Betaproteobacteria.o_Burkholderiales)	0.00313029	24.292	TRUE	4.30367e-06
rs10405432	19	32999893	G	A	-0.083123	0.0177562	0.346808	2.85003e-06	7738	ebi-a-GCST90027461	Gut bacterial pathway abundance (DTDPRHAMSYN.PWY..dTDP.L.rhamnose.biosynthesis.I)	0.00313042	24.293	TRUE	8.24854e-06
rs12734494	1	211803881	A	G	0.0791571	0.0164342	0.48892	1.46016e-06	7738	ebi-a-GCST90027657	Gut microbiota abundance (k_Bacteria.p_Proteobacteria.c_Betaproteobacteria)	0.00313138	24.3005	TRUE	4.28936e-06
rs2634527	8	59499389	C	T	-0.0791804	0.0168003	0.498507	2.44056e-06	7738	ebi-a-GCST90027581	Gut bacterial pathway abundance (PWY.6507..4.deoxy.L.threo.hex.4.enopyranuronate.degradation)	0.00313474	24.3266	TRUE	2.53756e-05
rs11940931	4	177181357	A	G	0.0905641	0.0184746	0.742659	9.482e-07	7738	ebi-a-GCST90027750	Gut microbiota abundance (k_Bacteria.p_Firmicutes)	0.00313502	24.3288	TRUE	1.67978e-05
rs17699454	14	49342239	C	A	0.0852363	0.0177895	0.684982	1.65638e-06	7738	ebi-a-GCST90027650	Gut bacterial pathway abundance (X1CMET2.PWY..N10.formyl.tetrahydrofolate.biosynthesis)	0.00313541	24.3318	TRUE	8.98693e-06
rs6872950	5	179180235	T	C	0.0967609	0.0217042	0.787312	8.26685e-06	7738	ebi-a-GCST90027543	Gut bacterial pathway abundance (PWY.5121..superpathway.of.geranylgeranyl.diphosphate.biosynthesis.II..via.MEP.)	0.00313559	24.3332	TRUE	2.05087e-05
rs9608542	22	27330559	C	T	0.163644	0.0370421	0.062468	9.97241e-06	7738	ebi-a-GCST90027617	Gut bacterial pathway abundance (PWY.7237..myo...chiro..and.scillo.inositol.degradation)	0.00313671	24.3419	TRUE	2.57244e-05
rs80306758	7	27255650	C	A	0.165403	0.0366646	0.061056	6.44511e-06	7738	ebi-a-GCST90027664	Gut microbiota abundance (k_Bacteria.p_Bacteroidetes.c_Bacteroidia.o_Bacteroidales.f_Bacteroidaceae)	0.00313679	24.3425	TRUE	2.89223e-05
rs75227442	1	48521180	C	G	-0.177173	0.038676	0.0527523	4.6286e-06	7738	ebi-a-GCST90027621	Gut bacterial pathway abundance (PWY.7323..superpathway.of.GDP.mannose.derived.O.antigen.building.blocks.biosynthesis)	0.00313711	24.3451	TRUE	1.08935e-05
rs2746259	20	61456061	A	G	0.0816556	0.0181758	0.621172	7.03753e-06	7738	ebi-a-GCST90027545	Gut bacterial pathway abundance (PWY.5177..glutaryl.CoA.degradation)	0.00313802	24.3522	TRUE	3.09003e-05
rs80217121	15	38787329	C	T	0.141447	0.0300043	0.0857864	2.42611e-06	7738	ebi-a-GCST90027510	Gut bacterial pathway abundance (POLYAMSYN.PWY..superpathway.of.polyamine.biosynthesis.I)	0.00313822	24.3537	TRUE	1.07435e-05
rs9599845	13	71978130	C	T	0.0930947	0.0203682	0.237425	4.8634e-06	7738	ebi-a-GCST90027505	Gut bacterial pathway abundance (PANTOSYN.PWY..pantothenate.and.coenzyme.A.biosynthesis.I)	0.00313826	24.354	TRUE	0.00015886
rs35731059	11	96206005	A	C	0.129356	0.0262545	0.104757	8.35026e-07	7738	ebi-a-GCST90027447	Gut bacterial pathway abundance (ANAGLYCOLYSIS.PWY..glycolysis.III..from.glucose.)	0.00313854	24.3562	TRUE	6.56035e-06
rs28538857	15	87689365	T	C	0.176793	0.0392322	0.0530423	6.59614e-06	7738	ebi-a-GCST90027749	Gut microbiota abundance (k_Bacteria.p_Bacteroidetes)	0.00313988	24.3666	TRUE	4.2839e-05
rs10253848	7	154699368	T	C	-0.0990509	0.0219756	0.200092	6.56523e-06	7738	ebi-a-GCST90027522	Gut bacterial pathway abundance (PWY0.1479..tRNA.processing)	0.00314063	24.3724	TRUE	3.38109e-05
rs55682375	9	21808352	A	G	-0.15804	0.0351935	0.0674229	7.10232e-06	7738	ebi-a-GCST90027796	Gut microbiota abundance (k_Bacteria.p_Firmicutes.c_Clostridia.o_Clostridiales.f_Oscillospiraceae.g_Oscillibacter.s_Oscillibacter_unclassified)	0.00314092	24.3747	TRUE	0.000163637
rs34532802	15	69392538	T	G	0.113802	0.0244733	0.141256	3.31864e-06	7738	ebi-a-GCST90027622	Gut bacterial pathway abundance (PWY.7328..superpathway.of.UDP.glucose.derived.O.antigen.building.blocks.biosynthesis)	0.00314196	24.3828	TRUE	9.90361e-05
rs4851317	2	101054149	G	T	0.0860767	0.0186356	0.694654	3.85709e-06	7738	ebi-a-GCST90027736	Gut microbiota abundance (k_Bacteria.p_Actinobacteria.c_Actinobacteria.o_Bifidobacteriales)	0.00314313	24.3919	TRUE	1.96588e-05
rs79249788	9	121020678	C	T	-0.1511	0.0326575	0.0743671	3.71339e-06	7738	ebi-a-GCST90027525	Gut bacterial pathway abundance (PWY0.162..superpathway.of.pyrimidine.ribonucleotides.de.novo.biosynthesis)	0.00314325	24.3928	TRUE	2.66837e-05
rs4861985	4	182487712	T	A	-0.129376	0.0292805	0.104904	9.93802e-06	7738	ebi-a-GCST90027710	Gut microbiota abundance (k_Bacteria.p_Firmicutes.c_Clostridia.o_Clostridiales.f_Lachnospiraceae.g_Coprococcus)	0.0031434	24.394	TRUE	9.18036e-05
rs4851317	2	101054149	G	T	0.0860839	0.0186356	0.694654	3.84964e-06	7738	ebi-a-GCST90027662	Gut microbiota abundance (k_Bacteria.p_Actinobacteria.c_Actinobacteria.o_Bifidobacteriales.f_Bifidobacteriaceae)	0.00314365	24.396	TRUE	1.96262e-05
rs7544236	1	199108406	C	T	0.0825818	0.0175279	0.360295	2.45952e-06	7738	ebi-a-GCST90027516	Gut bacterial pathway abundance (PWY0.1261..anhydromuropeptides.recycling)	0.00314367	24.3961	TRUE	0.000146344
rs132685	22	36576231	C	G	0.0872357	0.0188637	0.291621	3.75457e-06	7738	ebi-a-GCST90027579	Gut bacterial pathway abundance (PWY.6353..purine.nucleotides.degradation.II..aerobic.)	0.00314415	24.3998	TRUE	1.79833e-05
rs6105464	20	15746520	A	C	-0.0847624	0.0188444	0.323442	6.8593e-06	7738	ebi-a-GCST90027537	Gut bacterial pathway abundance (PWY.5022..4.aminobutanoate.degradation.V)	0.0031444	24.4018	TRUE	3.31462e-05
rs12913320	15	89377788	T	C	-0.0932645	0.0208999	0.236869	8.10289e-06	7738	ebi-a-GCST90027730	Gut microbiota abundance (k_Bacteria.p_Proteobacteria.c_Deltaproteobacteria.o_Desulfovibrionales.f_Desulfovibrionaceae.g_Bilophila)	0.00314463	24.4036	TRUE	8.46522e-05
rs28538857	15	87689365	T	C	0.176927	0.0392322	0.0530423	6.49083e-06	7738	ebi-a-GCST90027738	Gut microbiota abundance (k_Bacteria.p_Bacteroidetes.c_Bacteroidia.o_Bacteroidales)	0.00314464	24.4037	TRUE	4.22367e-05
rs28538857	15	87689365	T	C	0.176942	0.0392323	0.0530423	6.47963e-06	7738	ebi-a-GCST90027652	Gut microbiota abundance (k_Bacteria.p_Bacteroidetes.c_Bacteroidia)	0.00314517	24.4078	TRUE	4.21718e-05
rs6733157	2	37960368	T	C	-0.0793214	0.0164506	0.498335	1.42262e-06	7738	ebi-a-GCST90027618	Gut bacterial pathway abundance (PWY.724..superpathway.of.L.lysine..L.threonine.and.L.methionine.biosynthesis.II)	0.00314591	24.4135	TRUE	4.10522e-06
rs7899564	10	3329343	A	G	-0.155414	0.0318224	0.929969	1.04059e-06	7738	ebi-a-GCST90027531	Gut bacterial pathway abundance (PWY.3001..superpathway.of.L.isoleucine.biosynthesis.I)	0.00314608	24.4148	TRUE	1.21362e-05
rs10143187	14	104781066	T	C	0.0939712	0.0209327	0.231992	7.14858e-06	7738	ebi-a-GCST90027482	Gut bacterial pathway abundance (HISTSYN.PWY..L.histidine.biosynthesis)	0.00314672	24.4199	TRUE	9.72434e-05
rs8079105	17	52966403	T	C	0.0793471	0.0167696	0.50919	2.22756e-06	7738	ebi-a-GCST90027609	Gut bacterial pathway abundance (PWY.7197..pyrimidine.deoxyribonucleotide.phosphorylation)	0.00314692	24.4214	TRUE	6.9745e-06
rs113360103	18	21791669	C	T	-0.155834	0.0352528	0.0697051	9.84804e-06	7738	ebi-a-GCST90027644	Gut bacterial pathway abundance (SULFATE.CYS.PWY..superpathway.of.sulfate.assimilation.and.cysteine.biosynthesis)	0.00314949	24.4414	TRUE	0.000139622
rs79555856	6	6545643	C	T	-0.131509	0.029628	0.101322	9.05086e-06	7738	ebi-a-GCST90027780	Gut microbiota abundance (k_Bacteria.p_Bacteroidetes.c_Bacteroidia.o_Bacteroidales.f_Rikenellaceae.g_Alistipes.s_Alistipes_shahii)	0.00314955	24.4419	TRUE	5.61587e-05
rs17706792	7	104500549	G	A	0.0880518	0.0190049	0.283512	3.60189e-06	7738	ebi-a-GCST90027698	Gut microbiota abundance (k_Bacteria.p_Bacteroidetes.c_Bacteroidia.o_Bacteroidales.f_Porphyromonadaceae.g_Parabacteroides)	0.00314983	24.4441	TRUE	1.1912e-05
rs1484839	1	31014874	A	G	-0.108324	0.0239553	0.159734	6.12759e-06	7738	ebi-a-GCST90027453	Gut bacterial pathway abundance (BRANCHED.CHAIN.AA.SYN.PWY..superpathway.of.branched.amino.acid.biosynthesis)	0.00314988	24.4444	TRUE	9.58031e-05
rs55682375	9	21808352	A	G	-0.158274	0.0352007	0.0674229	6.91401e-06	7738	ebi-a-GCST90027714	Gut microbiota abundance (k_Bacteria.p_Firmicutes.c_Clostridia.o_Clostridiales.f_Oscillospiraceae.g_Oscillibacter)	0.00315022	24.4471	TRUE	0.000160066
rs6127771	20	36959732	T	C	-0.079596	0.0171965	0.535175	3.68112e-06	7738	ebi-a-GCST90027813	Gut microbiota abundance (k_Bacteria.p_Proteobacteria.c_Deltaproteobacteria.o_Desulfovibrionales.f_Desulfovibrionaceae.g_Bilophila.s_Bilophila_unclassified)	0.00315208	24.4616	TRUE	0.000132457
rs11859534	16	24014087	A	G	0.153904	0.0345524	0.0716874	8.41977e-06	7738	ebi-a-GCST90027527	Gut bacterial pathway abundance (PWY0.845..superpathway.of.pyridoxal.5..phosphate.biosynthesis.and.salvage)	0.00315259	24.4655	TRUE	8.82167e-05
rs6020972	20	49708973	T	C	-0.0794081	0.017581	0.495878	6.28116e-06	7738	ebi-a-GCST90027613	Gut bacterial pathway abundance (PWY.7211..superpathway.of.pyrimidine.deoxyribonucleotides.de.novo.biosynthesis)	0.00315261	24.4657	TRUE	4.77249e-05
rs4624725	4	6135321	A	G	0.101275	0.0216038	0.810342	2.76134e-06	7738	ebi-a-GCST90027613	Gut bacterial pathway abundance (PWY.7211..superpathway.of.pyrimidine.deoxyribonucleotides.de.novo.biosynthesis)	0.00315264	24.4659	TRUE	8.58818e-06
rs36081122	1	222555659	A	G	0.158488	0.0345607	0.0672964	4.52272e-06	7738	ebi-a-GCST90027566	Gut bacterial pathway abundance (PWY.5973..cis.vaccenate.biosynthesis)	0.00315325	24.4707	TRUE	2.08664e-05
rs17644950	7	13183671	G	C	-0.115465	0.0257536	0.137048	7.34379e-06	7738	ebi-a-GCST90027628	Gut bacterial pathway abundance (PWY.841..superpathway.of.purine.nucleotides.de.novo.biosynthesis.I)	0.00315348	24.4725	TRUE	0.000206565
rs1035637	8	3925283	G	A	0.0835739	0.0185211	0.65561	6.41121e-06	7738	ebi-a-GCST90027697	Gut microbiota abundance (k_Bacteria.p_Bacteroidetes.c_Bacteroidia.o_Bacteroidales.f_Porphyromonadaceae.g_Odoribacter)	0.00315404	24.4769	TRUE	4.43811e-05
rs296634	9	93844314	G	A	0.138989	0.0280742	0.0897433	7.39095e-07	7738	ebi-a-GCST90027645	Gut bacterial pathway abundance (THRESYN.PWY..superpathway.of.L.threonine.biosynthesis)	0.00315614	24.4932	TRUE	4.73962e-06
rs8045981	16	26948266	C	T	-0.125729	0.0269779	0.887513	3.15522e-06	7738	ebi-a-GCST90027638	Gut bacterial pathway abundance (PYRIDNUCSYN.PWY..NAD.biosynthesis.I..from.aspartate.)	0.0031563	24.4944	TRUE	1.74241e-05
rs11249616	5	178617695	A	G	-0.0960622	0.0204511	0.219036	2.63797e-06	7738	ebi-a-GCST90027540	Gut bacterial pathway abundance (PWY.5100..pyruvate.fermentation.to.acetate.and.lactate.II)	0.00315705	24.5003	TRUE	5.94786e-05
rs71507888	9	77506773	G	C	-0.0973187	0.0211562	0.211343	4.22474e-06	7738	ebi-a-GCST90027621	Gut bacterial pathway abundance (PWY.7323..superpathway.of.GDP.mannose.derived.O.antigen.building.blocks.biosynthesis)	0.00315717	24.5013	TRUE	1.15385e-05
rs11588127	1	168453455	A	G	-0.109939	0.0230214	0.154512	1.79234e-06	7738	ebi-a-GCST90027628	Gut bacterial pathway abundance (PWY.841..superpathway.of.purine.nucleotides.de.novo.biosynthesis.I)	0.00315794	24.5072	TRUE	6.12556e-06
rs72929354	11	34588712	C	G	-0.162909	0.0352049	0.0635831	3.70177e-06	7738	ebi-a-GCST90027552	Gut bacterial pathway abundance (PWY.5659..GDP.mannose.biosynthesis)	0.00316032	24.5257	TRUE	1.80006e-05
rs117996720	11	32460157	A	C	-0.166308	0.0366775	0.0608325	5.7787e-06	7738	ebi-a-GCST90027676	Gut microbiota abundance (k_Bacteria.p_Firmicutes.c_Clostridia.o_Clostridiales.f_Ruminococcaceae)	0.00316035	24.526	TRUE	2.51431e-05
rs13053313	22	34204930	C	T	-0.0873663	0.0179458	0.292882	1.12543e-06	7738	ebi-a-GCST90027646	Gut bacterial pathway abundance (TRNA.CHARGING.PWY..tRNA.charging)	0.00316157	24.5355	TRUE	1.99919e-05
rs55682375	9	21808352	A	G	-0.158559	0.0351998	0.0674229	6.65135e-06	7738	ebi-a-GCST90027675	Gut microbiota abundance (k_Bacteria.p_Firmicutes.c_Clostridia.o_Clostridiales.f_Oscillospiraceae)	0.00316158	24.5355	TRUE	0.000155074
rs1187244	18	35322638	C	T	-0.0863736	0.01771	0.304888	1.07656e-06	7738	ebi-a-GCST90027540	Gut bacterial pathway abundance (PWY.5100..pyruvate.fermentation.to.acetate.and.lactate.II)	0.00316218	24.5403	TRUE	1.10257e-05
rs62104460	2	2881088	T	C	0.132019	0.0280991	0.100914	2.62301e-06	7738	ebi-a-GCST90027479	Gut bacterial pathway abundance (HEMESYN2.PWY..heme.biosynthesis.II..anaerobic.)	0.00316268	24.5441	TRUE	2.37262e-05
rs11037453	11	43521662	C	T	0.149524	0.0317478	0.0766041	2.48028e-06	7738	ebi-a-GCST90027824	Gut microbiota abundance (k_Bacteria.p_Bacteroidetes.c_Bacteroidia.o_Bacteroidales.f_Bacteroidaceae.g_Bacteroides.s_Bacteroides_dorei)	0.00316295	24.5462	TRUE	1.37993e-05
rs4935713	10	52259742	T	C	0.0939735	0.0210477	0.233758	8.01475e-06	7738	ebi-a-GCST90027779	Gut microbiota abundance (k_Bacteria.p_Bacteroidetes.c_Bacteroidia.o_Bacteroidales.f_Rikenellaceae.g_Alistipes.s_Alistipes_senegalensis)	0.00316354	24.5508	TRUE	0.000113408
rs2990682	1	13839382	G	C	0.0864227	0.0187368	0.304692	3.97942e-06	7738	ebi-a-GCST90027730	Gut microbiota abundance (k_Bacteria.p_Proteobacteria.c_Deltaproteobacteria.o_Desulfovibrionales.f_Desulfovibrionaceae.g_Bilophila)	0.00316464	24.5594	TRUE	1.37912e-05
rs12028677	1	112076856	T	C	-0.108937	0.0236079	0.158462	3.94158e-06	7738	ebi-a-GCST90027775	Gut microbiota abundance (k_Bacteria.p_Bacteroidetes.c_Bacteroidia.o_Bacteroidales.f_Rikenellaceae.g_Alistipes.s_Alistipes_finegoldii)	0.00316504	24.5625	TRUE	5.61382e-05
rs7242421	18	30107104	C	T	-0.0855779	0.0182788	0.315865	2.84341e-06	7738	ebi-a-GCST90027539	Gut bacterial pathway abundance (PWY.5097..L.lysine.biosynthesis.VI)	0.00316517	24.5635	TRUE	1.22883e-05
rs11215785	11	115964147	C	T	0.116001	0.0242663	0.136228	1.74993e-06	7738	ebi-a-GCST90027457	Gut bacterial pathway abundance (COMPLETE.ARO.PWY..superpathway.of.aromatic.amino.acid.biosynthesis)	0.00316679	24.5761	TRUE	5.48425e-06
rs7786467	7	1338707	A	C	-0.0968338	0.0216192	0.215173	7.49722e-06	7738	ebi-a-GCST90027854	Gut microbiota abundance (k_Bacteria.p_Firmicutes.c_Clostridia.o_Clostridiales.f_Lachnospiraceae.g_Roseburia.s_Roseburia_hominis)	0.00316698	24.5776	TRUE	2.75815e-05
rs74949229	10	9526946	A	G	-0.136496	0.0283337	0.0937893	1.45412e-06	7738	ebi-a-GCST90027455	Gut bacterial pathway abundance (COBALSYN.PWY..adenosylcobalamin.salvage.from.cobinamide.I)	0.00316703	24.578	TRUE	7.19387e-06
rs56238206	11	13918589	A	G	0.113252	0.0240443	0.144301	2.47531e-06	7738	ebi-a-GCST90027698	Gut microbiota abundance (k_Bacteria.p_Bacteroidetes.c_Bacteroidia.o_Bacteroidales.f_Porphyromonadaceae.g_Parabacteroides)	0.00316747	24.5814	TRUE	6.87115e-06
rs74949229	10	9526946	A	G	-0.136508	0.0284225	0.0937926	1.56459e-06	7738	ebi-a-GCST90027581	Gut bacterial pathway abundance (PWY.6507..4.deoxy.L.threo.hex.4.enopyranuronate.degradation)	0.00316769	24.5831	TRUE	7.68357e-06
rs330943	8	9021026	A	G	0.0857583	0.0174395	0.313932	8.76658e-07	7738	ebi-a-GCST90027485	Gut bacterial pathway abundance (ILEUSYN.PWY..L.isoleucine.biosynthesis.I..from.threonine.)	0.003168	24.5855	TRUE	3.47968e-06
rs12511142	4	185179375	A	C	0.0797793	0.0179054	0.532631	8.36566e-06	7738	ebi-a-GCST90027576	Gut bacterial pathway abundance (PWY.6284..superpathway.of.unsaturated.fatty.acids.biosynthesis..E..coli.)	0.00316881	24.5919	TRUE	6.45403e-05
rs17829116	14	95944478	A	G	0.102872	0.0217188	0.183342	2.1739e-06	7738	ebi-a-GCST90027595	Gut bacterial pathway abundance (PWY.6703..preQ0.biosynthesis)	0.00316903	24.5936	TRUE	2.08949e-05
rs11707688	3	64399587	T	C	-0.109234	0.0246485	0.157658	9.35104e-06	7738	ebi-a-GCST90027516	Gut bacterial pathway abundance (PWY0.1261..anhydromuropeptides.recycling)	0.0031692	24.5949	TRUE	4.88015e-05
rs28414316	2	122972140	C	T	0.11471	0.0238939	0.140049	1.58037e-06	7738	ebi-a-GCST90027693	Gut microbiota abundance (k_Bacteria.p_Bacteroidetes.c_Bacteroidia.o_Bacteroidales.f_Bacteroidaceae.g_Bacteroides)	0.00316947	24.597	TRUE	1.07815e-05
rs17366560	10	43856612	T	A	0.166331	0.0353081	0.0610195	2.467e-06	7738	ebi-a-GCST90027595	Gut bacterial pathway abundance (PWY.6703..preQ0.biosynthesis)	0.00317031	24.6035	TRUE	2.3483e-05
rs73133343	12	43119716	G	T	0.178631	0.0365904	0.0524294	1.05061e-06	7738	ebi-a-GCST90027459	Gut bacterial pathway abundance (DAPLYSINESYN.PWY..L.lysine.biosynthesis.I)	0.00317052	24.6051	TRUE	1.17393e-05
rs215996	12	2719297	C	G	-0.11075	0.0240367	0.152519	4.07502e-06	7738	ebi-a-GCST90027854	Gut microbiota abundance (k_Bacteria.p_Firmicutes.c_Clostridia.o_Clostridiales.f_Lachnospiraceae.g_Roseburia.s_Roseburia_hominis)	0.00317082	24.6075	TRUE	2.42836e-05
rs396720	8	59962804	T	C	0.0884819	0.0197847	0.717832	7.74034e-06	7738	ebi-a-GCST90027790	Gut microbiota abundance (k_Bacteria.p_Firmicutes.c_Clostridia.o_Clostridiales.f_Eubacteriaceae.g_Eubacterium.s_Eubacterium_eligens)	0.00317153	24.6131	TRUE	2.68657e-05
rs62335957	5	1651198	G	T	-0.152282	0.0310489	0.0738816	9.36268e-07	7738	ebi-a-GCST90027583	Gut bacterial pathway abundance (PWY.6545..pyrimidine.deoxyribonucleotides.de.novo.biosynthesis.III)	0.00317344	24.6279	TRUE	1.33486e-05
rs2426807	20	58251131	C	T	-0.113657	0.0255081	0.143411	8.36065e-06	7738	ebi-a-GCST90027790	Gut microbiota abundance (k_Bacteria.p_Firmicutes.c_Clostridia.o_Clostridiales.f_Eubacteriaceae.g_Eubacterium.s_Eubacterium_eligens)	0.00317378	24.6306	TRUE	0.000348193
rs7255582	19	35718076	T	C	-0.0809638	0.0169151	0.411214	1.69727e-06	7738	ebi-a-GCST90027796	Gut microbiota abundance (k_Bacteria.p_Firmicutes.c_Clostridia.o_Clostridiales.f_Oscillospiraceae.g_Oscillibacter.s_Oscillibacter_unclassified)	0.00317422	24.634	TRUE	7.32201e-06
rs10792007	11	68728397	C	T	0.0803808	0.0161686	0.565991	6.64707e-07	7738	ebi-a-GCST90027571	Gut bacterial pathway abundance (PWY.6147..6.hydroxymethyl.dihydropterin.diphosphate.biosynthesis.I)	0.00317426	24.6343	TRUE	1.90964e-06
rs7349532	3	427635	G	C	0.100032	0.0213377	0.197711	2.75848e-06	7738	ebi-a-GCST90027552	Gut bacterial pathway abundance (PWY.5659..GDP.mannose.biosynthesis)	0.00317446	24.6358	TRUE	3.74982e-05
rs77848425	4	186557727	T	C	0.12911	0.0284778	0.106589	5.79562e-06	7738	ebi-a-GCST90027730	Gut microbiota abundance (k_Bacteria.p_Proteobacteria.c_Deltaproteobacteria.o_Desulfovibrionales.f_Desulfovibrionaceae.g_Bilophila)	0.00317478	24.6383	TRUE	2.56401e-05
rs61571947	18	2457913	G	A	-0.101888	0.0227273	0.188409	7.35733e-06	7738	ebi-a-GCST90027712	Gut microbiota abundance (k_Bacteria.p_Firmicutes.c_Clostridia.o_Clostridiales.f_Lachnospiraceae.g_Lachnospiraceae_noname)	0.00317479	24.6384	TRUE	6.22069e-05
rs17639960	2	193447212	C	T	-0.109664	0.0231362	0.156483	2.13806e-06	7738	ebi-a-GCST90027518	Gut bacterial pathway abundance (PWY0.1297..superpathway.of.purine.deoxyribonucleosides.degradation)	0.00317482	24.6386	TRUE	1.01995e-05
rs4846474	1	218453434	T	C	0.0796992	0.0178045	0.495264	7.59329e-06	7738	ebi-a-GCST90027649	Gut bacterial pathway abundance (UDPNAGSYN.PWY..UDP.N.acetyl.D.glucosamine.biosynthesis.I)	0.0031757	24.6455	TRUE	2.54932e-05
rs35004779	3	177893936	T	C	0.0807293	0.0175514	0.421728	4.23311e-06	7738	ebi-a-GCST90027854	Gut microbiota abundance (k_Bacteria.p_Firmicutes.c_Clostridia.o_Clostridiales.f_Lachnospiraceae.g_Roseburia.s_Roseburia_hominis)	0.00317875	24.6693	TRUE	1.76655e-05
rs34566098	10	126860657	G	A	0.176661	0.0381057	0.0538268	3.55059e-06	7738	ebi-a-GCST90027578	Gut bacterial pathway abundance (PWY.6317..galactose.degradation.I..Leloir.pathway.)	0.00317893	24.6706	TRUE	1.16869e-05
rs144371117	14	80077900	A	G	-0.165831	0.0374651	0.0616052	9.58738e-06	7738	ebi-a-GCST90027481	Gut bacterial pathway abundance (HISDEG.PWY..L.histidine.degradation.I)	0.00317954	24.6754	TRUE	2.78336e-05
rs28414316	2	122972140	C	T	0.114905	0.0238957	0.140049	1.51999e-06	7738	ebi-a-GCST90027664	Gut microbiota abundance (k_Bacteria.p_Bacteroidetes.c_Bacteroidia.o_Bacteroidales.f_Bacteroidaceae)	0.00318025	24.6809	TRUE	1.04152e-05
rs2973808	5	177766580	C	T	0.0801064	0.0163946	0.546397	1.02832e-06	7738	ebi-a-GCST90027645	Gut bacterial pathway abundance (THRESYN.PWY..superpathway.of.L.threonine.biosynthesis)	0.00318089	24.6859	TRUE	8.3146e-06
rs1447466	11	112704136	G	C	0.0928312	0.019666	0.244487	2.35396e-06	7738	ebi-a-GCST90027525	Gut bacterial pathway abundance (PWY0.162..superpathway.of.pyrimidine.ribonucleotides.de.novo.biosynthesis)	0.00318358	24.7068	TRUE	4.6044e-05
rs4234207	3	194731909	G	A	0.118163	0.0242532	0.86877	1.10443e-06	7738	ebi-a-GCST90027663	Gut microbiota abundance (k_Bacteria.p_Actinobacteria.c_Actinobacteria.o_Coriobacteriales.f_Coriobacteriaceae)	0.00318369	24.7077	TRUE	8.26997e-05
rs4234207	3	194731909	G	A	0.118166	0.0242532	0.86877	1.10365e-06	7738	ebi-a-GCST90027737	Gut microbiota abundance (k_Bacteria.p_Actinobacteria.c_Actinobacteria.o_Coriobacteriales)	0.00318385	24.709	TRUE	8.26588e-05
rs10801008	1	190995271	T	C	-0.0989151	0.0204746	0.204592	1.35772e-06	7738	ebi-a-GCST90027579	Gut bacterial pathway abundance (PWY.6353..purine.nucleotides.degradation.II..aerobic.)	0.00318445	24.7136	TRUE	1.34275e-05
rs4533289	16	25933464	A	G	-0.11869	0.0244319	0.129961	1.18582e-06	7738	ebi-a-GCST90027554	Gut bacterial pathway abundance (PWY.5676..acetyl.CoA.fermentation.to.butanoate.II)	0.00318574	24.7236	TRUE	1.11214e-05
rs4960590	7	155049928	G	A	0.17205	0.0358606	0.0570902	1.60457e-06	7738	ebi-a-GCST90027488	Gut bacterial pathway abundance (LACTOSECAT.PWY..lactose.and.galactose.degradation.I)	0.00318692	24.7328	TRUE	5.64644e-06
rs78335793	1	175415285	T	C	0.136187	0.0296879	0.0949423	4.49024e-06	7738	ebi-a-GCST90027695	Gut microbiota abundance (k_Bacteria.p_Bacteroidetes.c_Bacteroidia.o_Bacteroidales.f_Porphyromonadaceae.g_Barnesiella)	0.00318741	24.7366	TRUE	1.55001e-05
rs2096694	21	35371782	T	C	0.0874062	0.0180324	0.296603	1.2523e-06	7738	ebi-a-GCST90027490	Gut bacterial pathway abundance (NAGLIPASYN.PWY..lipid.IVA.biosynthesis)	0.0031878	24.7397	TRUE	2.37435e-05
rs9573198	13	74008908	C	G	0.103765	0.0230625	0.180697	6.81773e-06	7738	ebi-a-GCST90027779	Gut microbiota abundance (k_Bacteria.p_Bacteroidetes.c_Bacteroidia.o_Bacteroidales.f_Rikenellaceae.g_Alistipes.s_Alistipes_senegalensis)	0.00318807	24.7418	TRUE	2.03935e-05
rs111585182	22	45821518	T	G	-0.159958	0.0356824	0.0667949	7.3658e-06	7738	ebi-a-GCST90027775	Gut microbiota abundance (k_Bacteria.p_Bacteroidetes.c_Bacteroidia.o_Bacteroidales.f_Rikenellaceae.g_Alistipes.s_Alistipes_finegoldii)	0.00318979	24.7552	TRUE	5.17245e-05
rs6503292	17	10113345	G	A	-0.0827317	0.0177716	0.629819	3.23534e-06	7738	ebi-a-GCST90027608	Gut bacterial pathway abundance (PWY.7196..superpathway.of.pyrimidine.ribonucleosides.salvage)	0.00319157	24.769	TRUE	1.10848e-05
rs112661041	7	75161416	A	G	0.1401	0.0301214	0.0892864	3.3005e-06	7738	ebi-a-GCST90027644	Gut bacterial pathway abundance (SULFATE.CYS.PWY..superpathway.of.sulfate.assimilation.and.cysteine.biosynthesis)	0.00319208	24.773	TRUE	1.89675e-05
rs6709529	2	71171545	G	C	-0.115888	0.0254404	0.137948	5.23203e-06	7738	ebi-a-GCST90027711	Gut microbiota abundance (k_Bacteria.p_Firmicutes.c_Clostridia.o_Clostridiales.f_Lachnospiraceae.g_Dorea)	0.00319415	24.7892	TRUE	0.000314439
rs10087056	8	130836118	A	C	-0.0821171	0.0175092	0.385711	2.73294e-06	7738	ebi-a-GCST90027683	Gut microbiota abundance (k_Bacteria.p_Proteobacteria.c_Deltaproteobacteria.o_Desulfovibrionales.f_Desulfovibrionaceae)	0.00319545	24.7992	TRUE	3.9562e-05
rs10087056	8	130836118	A	C	-0.0821264	0.0175093	0.385711	2.72603e-06	7738	ebi-a-GCST90027658	Gut microbiota abundance (k_Bacteria.p_Proteobacteria.c_Deltaproteobacteria)	0.00319617	24.8049	TRUE	3.94791e-05
rs10087056	8	130836118	A	C	-0.0821294	0.0175092	0.385711	2.72364e-06	7738	ebi-a-GCST90027744	Gut microbiota abundance (k_Bacteria.p_Proteobacteria.c_Deltaproteobacteria.o_Desulfovibrionales)	0.00319641	24.8067	TRUE	3.94465e-05
rs17576345	4	112201846	T	C	0.0985652	0.0203944	0.207609	1.34524e-06	7738	ebi-a-GCST90027646	Gut bacterial pathway abundance (TRNA.CHARGING.PWY..tRNA.charging)	0.00319641	24.8067	TRUE	2.12792e-05
rs4517983	2	84608858	A	G	0.139412	0.0289505	0.909549	1.46805e-06	7738	ebi-a-GCST90027503	Gut bacterial pathway abundance (P461.PWY..hexitol.fermentation.to.lactate..formate..ethanol.and.acetate)	0.00319794	24.8186	TRUE	0.000128494
rs10736970	10	3387104	C	T	-0.0913671	0.0204744	0.741775	8.10065e-06	7738	ebi-a-GCST90027656	Gut microbiota abundance (k_Bacteria.p_Firmicutes.c_Negativicutes)	0.00319801	24.8192	TRUE	0.000303697
rs11058744	12	127091880	T	G	-0.155967	0.0319398	0.0707436	1.04412e-06	7738	ebi-a-GCST90027491	Gut bacterial pathway abundance (NONMEVIPP.PWY..methylerythritol.phosphate.pathway.I)	0.00319829	24.8214	TRUE	7.73311e-06
rs10736970	10	3387104	C	T	-0.0913735	0.0204744	0.741775	8.08872e-06	7738	ebi-a-GCST90027742	Gut microbiota abundance (k_Bacteria.p_Firmicutes.c_Negativicutes.o_Selenomonadales)	0.00319846	24.8227	TRUE	0.000303346
rs7716011	5	157525853	G	T	0.0924444	0.0186111	0.249325	6.79423e-07	7738	ebi-a-GCST90027529	Gut bacterial pathway abundance (PWY.2941..L.lysine.biosynthesis.II)	0.00319896	24.8266	TRUE	1.83094e-05
rs77019567	12	102075870	A	T	0.177891	0.0397631	0.0533973	7.68511e-06	7738	ebi-a-GCST90027757	Gut microbiota abundance (k_Bacteria.p_Actinobacteria.c_Actinobacteria.o_Bifidobacteriales.f_Bifidobacteriaceae.g_Bifidobacterium.s_Bifidobacterium_longum)	0.00319908	24.8275	TRUE	1.95487e-05
rs13150666	4	133654153	A	G	-0.0848311	0.0170377	0.333639	6.39072e-07	7738	ebi-a-GCST90027639	Gut bacterial pathway abundance (PYRIDOXSYN.PWY..pyridoxal.5..phosphate.biosynthesis.I)	0.00319983	24.8333	TRUE	4.82711e-06
rs11080532	18	11707320	G	A	0.0868118	0.0188477	0.694008	4.10563e-06	7738	ebi-a-GCST90027535	Gut bacterial pathway abundance (PWY4FS.7..phosphatidylglycerol.biosynthesis.I..plastidic.)	0.00320083	24.8411	TRUE	1.08366e-05
rs111776615	4	106507099	A	G	-0.105552	0.0237248	0.173964	8.62641e-06	7738	ebi-a-GCST90027505	Gut bacterial pathway abundance (PANTOSYN.PWY..pantothenate.and.coenzyme.A.biosynthesis.I)	0.003202	24.8502	TRUE	4.78318e-05
rs10854303	21	29126637	G	A	-0.101857	0.0217912	0.80931	2.95046e-06	7738	ebi-a-GCST90027698	Gut microbiota abundance (k_Bacteria.p_Bacteroidetes.c_Bacteroidia.o_Bacteroidales.f_Porphyromonadaceae.g_Parabacteroides)	0.00320225	24.8522	TRUE	7.86114e-06
rs7228238	18	2641314	T	C	-0.0811856	0.0166367	0.41641	1.06138e-06	7738	ebi-a-GCST90027506	Gut bacterial pathway abundance (PENTOSE.P.PWY..pentose.phosphate.pathway)	0.00320344	24.8615	TRUE	4.50201e-06
rs4959131	6	1409959	T	C	0.113823	0.0257369	0.144531	9.75394e-06	7738	ebi-a-GCST90027483	Gut bacterial pathway abundance (HOMOSER.METSYN.PWY..L.methionine.biosynthesis.I)	0.00320373	24.8637	TRUE	4.21435e-05
rs11161058	14	29958756	T	C	-0.0800937	0.0170429	0.483784	2.60741e-06	7738	ebi-a-GCST90027780	Gut microbiota abundance (k_Bacteria.p_Bacteroidetes.c_Bacteroidia.o_Bacteroidales.f_Rikenellaceae.g_Alistipes.s_Alistipes_shahii)	0.00320413	24.8668	TRUE	2.40891e-05
rs11111	5	37814102	C	T	-0.103454	0.0234163	0.183291	9.96047e-06	7738	ebi-a-GCST90027765	Gut microbiota abundance (k_Bacteria.p_Bacteroidetes.c_Bacteroidia.o_Bacteroidales.f_Porphyromonadaceae.g_Odoribacter.s_Odoribacter_splanchnicus)	0.0032043	24.8681	TRUE	4.15582e-05
rs2132254	3	65846859	T	C	0.0813722	0.0183979	0.5894	9.73778e-06	7738	ebi-a-GCST90027763	Gut microbiota abundance (k_Bacteria.p_Bacteroidetes.c_Bacteroidia.o_Bacteroidales.f_Porphyromonadaceae.g_Barnesiella.s_Barnesiella_intestinihominis)	0.00320488	24.8726	TRUE	4.15641e-05
rs12976953	19	52779460	T	C	0.134427	0.0281616	0.0983496	1.81121e-06	7738	ebi-a-GCST90027578	Gut bacterial pathway abundance (PWY.6317..galactose.degradation.I..Leloir.pathway.)	0.00320489	24.8728	TRUE	1.7678e-05
rs10836532	11	4745154	T	G	0.0838952	0.0175508	0.351076	1.75182e-06	7738	ebi-a-GCST90027749	Gut microbiota abundance (k_Bacteria.p_Bacteroidetes)	0.003207	24.8892	TRUE	5.74171e-06
rs17879178	1	64072158	G	T	-0.160751	0.0328265	0.0664756	9.73195e-07	7738	ebi-a-GCST90027650	Gut bacterial pathway abundance (X1CMET2.PWY..N10.formyl.tetrahydrofolate.biosynthesis)	0.00320719	24.8907	TRUE	2.75837e-06
rs77848425	4	186557727	T	C	0.129746	0.0284739	0.10663	5.19733e-06	7738	ebi-a-GCST90027813	Gut microbiota abundance (k_Bacteria.p_Proteobacteria.c_Deltaproteobacteria.o_Desulfovibrionales.f_Desulfovibrionaceae.g_Bilophila.s_Bilophila_unclassified)	0.00320722	24.8909	TRUE	2.32501e-05
rs10026787	4	106433814	C	T	-0.15714	0.0340508	0.0698756	3.93333e-06	7738	ebi-a-GCST90027763	Gut microbiota abundance (k_Bacteria.p_Bacteroidetes.c_Bacteroidia.o_Bacteroidales.f_Porphyromonadaceae.g_Barnesiella.s_Barnesiella_intestinihominis)	0.00320974	24.9105	TRUE	1.48184e-05
rs1915542	8	119605433	T	A	0.085412	0.0177628	0.673225	1.52086e-06	7738	ebi-a-GCST90027604	Gut bacterial pathway abundance (PWY.6969..TCA.cycle.V..2.oxoglutarate.ferredoxin.oxidoreductase.)	0.00320979	24.9109	TRUE	6.36413e-06
rs10836532	11	4745154	T	G	0.0839359	0.0175508	0.351076	1.73173e-06	7738	ebi-a-GCST90027738	Gut microbiota abundance (k_Bacteria.p_Bacteroidetes.c_Bacteroidia.o_Bacteroidales)	0.00321011	24.9134	TRUE	5.6814e-06
rs12577679	11	95853099	C	T	0.0926298	0.0205514	0.249141	6.56825e-06	7738	ebi-a-GCST90027710	Gut microbiota abundance (k_Bacteria.p_Firmicutes.c_Clostridia.o_Clostridiales.f_Lachnospiraceae.g_Coprococcus)	0.00321022	24.9143	TRUE	4.77647e-05
rs9884588	4	32616774	T	C	0.0829432	0.0179741	0.370832	3.93849e-06	7738	ebi-a-GCST90027695	Gut microbiota abundance (k_Bacteria.p_Bacteroidetes.c_Bacteroidia.o_Bacteroidales.f_Porphyromonadaceae.g_Barnesiella)	0.00321022	24.9143	TRUE	1.00812e-05
rs2948520	17	25902751	T	C	0.0801306	0.0180433	0.501949	8.95344e-06	7738	ebi-a-GCST90027537	Gut bacterial pathway abundance (PWY.5022..4.aminobutanoate.degradation.V)	0.00321041	24.9157	TRUE	5.83225e-05
rs2102767	2	52020814	A	G	0.088213	0.0192987	0.709047	4.85546e-06	7738	ebi-a-GCST90027623	Gut bacterial pathway abundance (PWY.7371..1.4.dihydroxy.6.naphthoate.biosynthesis.II)	0.00321065	24.9176	TRUE	1.50653e-05
rs17507951	5	31836038	A	T	0.147009	0.0327317	0.0808123	7.07783e-06	7738	ebi-a-GCST90027697	Gut microbiota abundance (k_Bacteria.p_Bacteroidetes.c_Bacteroidia.o_Bacteroidales.f_Porphyromonadaceae.g_Odoribacter)	0.0032107	24.918	TRUE	0.000134365
rs10836532	11	4745154	T	G	0.0839484	0.0175508	0.351076	1.72564e-06	7738	ebi-a-GCST90027652	Gut microbiota abundance (k_Bacteria.p_Bacteroidetes.c_Bacteroidia)	0.00321107	24.9209	TRUE	5.663e-06
rs10951264	7	3662770	A	G	0.0833274	0.0181076	0.637001	4.18871e-06	7738	ebi-a-GCST90027495	Gut bacterial pathway abundance (P108.PWY..pyruvate.fermentation.to.propanoate.I)	0.00321108	24.9209	TRUE	2.59172e-05
rs16824588	1	1900232	C	T	-0.0812684	0.017996	0.417526	6.30464e-06	7738	ebi-a-GCST90027565	Gut bacterial pathway abundance (PWY.5971..palmitate.biosynthesis.II..bacteria.and.plants.)	0.00321243	24.9314	TRUE	1.86583e-05
rs117996720	11	32460157	A	C	-0.167688	0.0368444	0.0608325	5.33261e-06	7738	ebi-a-GCST90027540	Gut bacterial pathway abundance (PWY.5100..pyruvate.fermentation.to.acetate.and.lactate.II)	0.00321301	24.936	TRUE	2.33937e-05
rs9884588	4	32616774	T	C	0.0829817	0.0179739	0.370832	3.89718e-06	7738	ebi-a-GCST90027763	Gut microbiota abundance (k_Bacteria.p_Bacteroidetes.c_Bacteroidia.o_Bacteroidales.f_Porphyromonadaceae.g_Barnesiella.s_Barnesiella_intestinihominis)	0.00321321	24.9375	TRUE	9.98343e-06
rs2846765	18	865459	T	C	0.0802031	0.0173136	0.515201	3.6151e-06	7738	ebi-a-GCST90027451	Gut bacterial pathway abundance (ASPASN.PWY..superpathway.of.L.aspartate.and.L.asparagine.biosynthesis)	0.0032133	24.9382	TRUE	1.37636e-05
rs111943101	5	18816315	A	G	-0.10313	0.0231675	0.185595	8.52806e-06	7738	ebi-a-GCST90027555	Gut bacterial pathway abundance (PWY.5686..UMP.biosynthesis)	0.00321519	24.9529	TRUE	4.31758e-05
rs60960031	2	21530659	A	G	-0.0818261	0.0169698	0.400586	1.42226e-06	7738	ebi-a-GCST90027582	Gut bacterial pathway abundance (PWY.6519..8.amino.7.oxononanoate.biosynthesis.I)	0.00321541	24.9547	TRUE	0.00011367
rs6455422	6	169185589	G	A	0.111628	0.0246764	0.847819	6.07743e-06	7738	ebi-a-GCST90027754	Gut microbiota abundance (k_Bacteria.p_Actinobacteria.c_Actinobacteria.o_Bifidobacteriales.f_Bifidobacteriaceae.g_Bifidobacterium.s_Bifidobacterium_adolescentis)	0.00321544	24.9549	TRUE	1.67767e-05
rs35096174	6	144357756	A	C	-0.147662	0.031659	0.0801648	3.0992e-06	7738	ebi-a-GCST90027616	Gut bacterial pathway abundance (PWY.7234..inosine.5..phosphate.biosynthesis.III)	0.00321559	24.9561	TRUE	1.28455e-05
rs17553786	6	92192361	T	C	0.165776	0.0366453	0.0624097	6.07407e-06	7738	ebi-a-GCST90027759	Gut microbiota abundance (k_Bacteria.p_Actinobacteria.c_Actinobacteria.o_Coriobacteriales.f_Coriobacteriaceae.g_Collinsella.s_Collinsella_aerofaciens)	0.00321617	24.9605	TRUE	5.09026e-05
rs80233470	11	60875319	T	C	0.126112	0.0271438	0.114158	3.38306e-06	7738	ebi-a-GCST90027617	Gut bacterial pathway abundance (PWY.7237..myo...chiro..and.scillo.inositol.degradation)	0.00321666	24.9644	TRUE	1.53507e-05
rs36107535	3	143845688	T	C	-0.0933045	0.0186972	0.244568	6.02865e-07	7738	ebi-a-GCST90027484	Gut bacterial pathway abundance (HSERMETANA.PWY..L.methionine.biosynthesis.III)	0.00321685	24.9658	TRUE	1.89534e-06
rs35006616	7	16068628	A	G	0.0803806	0.0164359	0.467885	1.00554e-06	7738	ebi-a-GCST90027604	Gut bacterial pathway abundance (PWY.6969..TCA.cycle.V..2.oxoglutarate.ferredoxin.oxidoreductase.)	0.00321719	24.9685	TRUE	4.01859e-06
rs71492034	9	12307408	G	A	0.110016	0.0242636	0.157811	5.78189e-06	7738	ebi-a-GCST90027697	Gut microbiota abundance (k_Bacteria.p_Bacteroidetes.c_Bacteroidia.o_Bacteroidales.f_Porphyromonadaceae.g_Odoribacter)	0.00321728	24.9692	TRUE	1.62049e-05
rs1382794	4	175961086	C	A	-0.0839889	0.0184268	0.647738	5.16512e-06	7738	ebi-a-GCST90027566	Gut bacterial pathway abundance (PWY.5973..cis.vaccenate.biosynthesis)	0.00321913	24.9836	TRUE	5.02433e-05
rs72729533	14	69052888	C	G	-0.132623	0.0288696	0.101911	4.35081e-06	7738	ebi-a-GCST90027540	Gut bacterial pathway abundance (PWY.5100..pyruvate.fermentation.to.acetate.and.lactate.II)	0.00321965	24.9876	TRUE	5.65737e-05
rs4867356	5	31623146	C	T	0.100289	0.0217126	0.200103	3.85691e-06	7738	ebi-a-GCST90027832	Gut microbiota abundance (k_Bacteria.p_Bacteroidetes.c_Bacteroidia.o_Bacteroidales.f_Bacteroidaceae.g_Bacteroides.s_Bacteroides_ovatus)	0.00321977	24.9886	TRUE	2.18801e-05
rs7862521	9	116406907	T	G	0.080884	0.0180115	0.439996	7.09921e-06	7738	ebi-a-GCST90027667	Gut microbiota abundance (k_Bacteria.p_Bacteroidetes.c_Bacteroidia.o_Bacteroidales.f_Prevotellaceae)	0.003224	25.0215	TRUE	1.97632e-05
rs117005933	11	112298767	T	C	-0.169136	0.0347447	0.0599435	1.12753e-06	7738	ebi-a-GCST90027616	Gut bacterial pathway abundance (PWY.7234..inosine.5..phosphate.biosynthesis.III)	0.00322402	25.0217	TRUE	3.99011e-06
rs56105508	3	17852886	C	G	0.120423	0.0269748	0.127461	8.03341e-06	7738	ebi-a-GCST90027790	Gut microbiota abundance (k_Bacteria.p_Firmicutes.c_Clostridia.o_Clostridiales.f_Eubacteriaceae.g_Eubacterium.s_Eubacterium_eligens)	0.0032256	25.034	TRUE	9.80496e-05
rs12189770	6	138668982	G	A	-0.0917168	0.0207282	0.258698	9.65628e-06	7738	ebi-a-GCST90027541	Gut bacterial pathway abundance (PWY.5101..L.isoleucine.biosynthesis.II)	0.00322638	25.0401	TRUE	8.65598e-05
rs2325098	6	88901935	T	C	-0.0813327	0.0162528	0.422317	5.60893e-07	7738	ebi-a-GCST90027525	Gut bacterial pathway abundance (PWY0.162..superpathway.of.pyrimidine.ribonucleotides.de.novo.biosynthesis)	0.00322767	25.0501	TRUE	3.64021e-06
rs2122704	4	137205439	C	T	-0.0803788	0.0173521	0.48886	3.61751e-06	7738	ebi-a-GCST90027522	Gut bacterial pathway abundance (PWY0.1479..tRNA.processing)	0.00322877	25.0587	TRUE	2.41167e-05
rs651761	18	60603484	G	A	-0.0822431	0.0180028	0.606234	4.91575e-06	7738	ebi-a-GCST90027522	Gut bacterial pathway abundance (PWY0.1479..tRNA.processing)	0.00322929	25.0627	TRUE	1.96094e-05
rs77141557	10	18641481	A	C	0.117445	0.0243127	0.135494	1.36126e-06	7738	ebi-a-GCST90027852	Gut microbiota abundance (k_Bacteria.p_Firmicutes.c_Clostridia.o_Clostridiales.f_Lachnospiraceae.g_Lachnospiraceae_noname.s_Lachnospiraceae_bacterium_7_1_58FAA)	0.00323137	25.0789	TRUE	4.92029e-06
rs6753538	2	75658357	T	G	-0.11048	0.0245773	0.157053	6.95056e-06	7738	ebi-a-GCST90027644	Gut bacterial pathway abundance (SULFATE.CYS.PWY..superpathway.of.sulfate.assimilation.and.cysteine.biosynthesis)	0.0032318	25.0822	TRUE	3.31426e-05
rs28556854	8	36997023	A	T	-0.101993	0.0206154	0.192389	7.52021e-07	7738	ebi-a-GCST90027621	Gut bacterial pathway abundance (PWY.7323..superpathway.of.GDP.mannose.derived.O.antigen.building.blocks.biosynthesis)	0.00323261	25.0886	TRUE	3.14314e-06
rs11646266	16	115817	T	C	0.081255	0.0170316	0.428434	1.83455e-06	7738	ebi-a-GCST90027838	Gut microbiota abundance (k_Bacteria.p_Bacteroidetes.c_Bacteroidia.o_Bacteroidales.f_Bacteroidaceae.g_Bacteroides.s_Bacteroides_vulgatus)	0.00323356	25.0959	TRUE	9.29278e-06
rs200243	6	50434789	A	G	0.142409	0.0316777	0.0873623	6.93889e-06	7738	ebi-a-GCST90027495	Gut bacterial pathway abundance (P108.PWY..pyruvate.fermentation.to.propanoate.I)	0.00323391	25.0987	TRUE	1.88577e-05
rs6695790	1	158052966	G	T	-0.080517	0.0165939	0.522521	1.22093e-06	7738	ebi-a-GCST90027793	Gut microbiota abundance (k_Bacteria.p_Firmicutes.c_Clostridia.o_Clostridiales.f_Eubacteriaceae.g_Eubacterium.s_Eubacterium_rectale)	0.00323492	25.1065	TRUE	1.91531e-05
rs28762974	3	175089164	G	C	-0.0921632	0.0208274	0.255953	9.64029e-06	7738	ebi-a-GCST90027708	Gut microbiota abundance (k_Bacteria.p_Firmicutes.c_Clostridia.o_Clostridiales.f_Lachnospiraceae.g_Blautia)	0.00323523	25.109	TRUE	0.000162157
rs74949229	10	9526946	A	G	-0.137861	0.0283694	0.0939624	1.17685e-06	7738	ebi-a-GCST90027716	Gut microbiota abundance (k_Bacteria.p_Firmicutes.c_Clostridia.o_Clostridiales.f_Ruminococcaceae.g_Faecalibacterium)	0.00323603	25.1152	TRUE	5.94687e-06
rs77004407	14	32115228	A	C	0.1793	0.036777	0.0531697	1.08633e-06	7738	ebi-a-GCST90027473	Gut bacterial pathway abundance (GLUCONEO.PWY..gluconeogenesis.I)	0.00323688	25.1218	TRUE	3.99553e-06
rs61889187	11	32369603	A	T	0.110995	0.0218243	0.155585	3.6605e-07	7738	ebi-a-GCST90027618	Gut bacterial pathway abundance (PWY.724..superpathway.of.L.lysine..L.threonine.and.L.methionine.biosynthesis.II)	0.00323713	25.1238	TRUE	5.95816e-06
rs6750178	2	70556337	C	T	0.0821691	0.0178983	0.398652	4.41387e-06	7738	ebi-a-GCST90027718	Gut microbiota abundance (k_Bacteria.p_Firmicutes.c_Clostridia.o_Clostridiales.f_Ruminococcaceae.g_Ruminococcus)	0.00323718	25.1242	TRUE	3.23588e-05
rs75967282	17	59520438	C	G	-0.18223	0.0378294	0.0513866	1.4562e-06	7738	ebi-a-GCST90027471	Gut bacterial pathway abundance (GLCMANNANAUT.PWY..superpathway.of.N.acetylglucosamine..N.acetylmannosamine.and.N.acetylneuraminate.degradation)	0.00323749	25.1266	TRUE	1.05452e-05
rs6930880	6	162746359	T	C	0.0843052	0.016916	0.648879	6.2362e-07	7738	ebi-a-GCST90027502	Gut bacterial pathway abundance (P441.PWY..superpathway.of.N.acetylneuraminate.degradation)	0.00323861	25.1353	TRUE	2.24243e-06
rs117273466	14	73901590	G	T	-0.170639	0.0368399	0.059133	3.62318e-06	7738	ebi-a-GCST90027611	Gut bacterial pathway abundance (PWY.7199..pyrimidine.deoxyribonucleosides.salvage)	0.00324	25.1461	TRUE	9.68921e-06
rs143295485	20	26169356	A	G	-0.177245	0.0401016	0.0545583	9.87416e-06	7738	ebi-a-GCST90027641	Gut bacterial pathway abundance (RIBOSYN2.PWY..flavin.biosynthesis.I..bacteria.and.plants.)	0.00324096	25.1536	TRUE	5.27419e-05
rs7962165	12	87292283	G	T	-0.0956743	0.0206046	0.770098	3.42799e-06	7738	ebi-a-GCST90027775	Gut microbiota abundance (k_Bacteria.p_Bacteroidetes.c_Bacteroidia.o_Bacteroidales.f_Rikenellaceae.g_Alistipes.s_Alistipes_finegoldii)	0.00324123	25.1557	TRUE	1.73564e-05
rs7078960	10	12589150	G	A	0.0835007	0.0182234	0.631884	4.60416e-06	7738	ebi-a-GCST90027674	Gut microbiota abundance (k_Bacteria.p_Firmicutes.c_Clostridia.o_Clostridiales.f_Lachnospiraceae)	0.00324364	25.1744	TRUE	1.16089e-05
rs10408553	19	53441061	A	G	0.0997311	0.0213437	0.205165	2.97379e-06	7738	ebi-a-GCST90027582	Gut bacterial pathway abundance (PWY.6519..8.amino.7.oxononanoate.biosynthesis.I)	0.00324393	25.1767	TRUE	2.87329e-05
rs9673456	16	62465518	G	T	-0.0816041	0.0168395	0.419921	1.25988e-06	7738	ebi-a-GCST90027743	Gut microbiota abundance (k_Bacteria.p_Proteobacteria.c_Betaproteobacteria.o_Burkholderiales)	0.00324421	25.1789	TRUE	2.19286e-05
rs9673456	16	62465518	G	T	-0.0816209	0.01684	0.419921	1.25435e-06	7738	ebi-a-GCST90027657	Gut microbiota abundance (k_Bacteria.p_Proteobacteria.c_Betaproteobacteria)	0.00324554	25.1893	TRUE	2.18485e-05
rs2605503	10	68372621	T	C	-0.0806683	0.0176145	0.524082	4.65715e-06	7738	ebi-a-GCST90027697	Gut microbiota abundance (k_Bacteria.p_Bacteroidetes.c_Bacteroidia.o_Bacteroidales.f_Porphyromonadaceae.g_Odoribacter)	0.00324614	25.1939	TRUE	3.16896e-05
rs2465095	2	137536904	G	A	-0.0817186	0.0166929	0.417237	9.8098e-07	7738	ebi-a-GCST90027762	Gut microbiota abundance (k_Bacteria.p_Bacteroidetes.c_Bacteroidia.o_Bacteroidales.f_Bacteroidales_noname.g_Bacteroidales_noname.s_Bacteroidales_bacterium_ph8)	0.00324748	25.2044	TRUE	3.39071e-06
rs2907732	7	153780749	A	C	0.0824981	0.0175735	0.606662	2.67319e-06	7738	ebi-a-GCST90027663	Gut microbiota abundance (k_Bacteria.p_Actinobacteria.c_Actinobacteria.o_Coriobacteriales.f_Coriobacteriaceae)	0.00324811	25.2093	TRUE	9.68634e-06
rs2907732	7	153780749	A	C	0.0825064	0.0175735	0.606662	2.66686e-06	7738	ebi-a-GCST90027737	Gut microbiota abundance (k_Bacteria.p_Actinobacteria.c_Actinobacteria.o_Coriobacteriales)	0.00324876	25.2143	TRUE	9.666e-06
rs10136671	14	101474982	G	T	-0.0820298	0.0166931	0.407849	8.92401e-07	7738	ebi-a-GCST90027640	Gut bacterial pathway abundance (RHAMCAT.PWY..L.rhamnose.degradation.I)	0.00325016	25.2252	TRUE	3.44203e-06
rs61775945	1	63105389	T	C	0.157204	0.032997	0.0707767	1.89605e-06	7738	ebi-a-GCST90027535	Gut bacterial pathway abundance (PWY4FS.7..phosphatidylglycerol.biosynthesis.I..plastidic.)	0.00325063	25.2289	TRUE	1.59768e-05
rs10026787	4	106433814	C	T	-0.158181	0.0340512	0.0698756	3.39461e-06	7738	ebi-a-GCST90027695	Gut microbiota abundance (k_Bacteria.p_Bacteroidetes.c_Bacteroidia.o_Bacteroidales.f_Porphyromonadaceae.g_Barnesiella)	0.00325241	25.2427	TRUE	1.29652e-05
rs12490065	3	10627561	A	G	0.0959472	0.0208734	0.22917	4.29388e-06	7738	ebi-a-GCST90027451	Gut bacterial pathway abundance (ASPASN.PWY..superpathway.of.L.aspartate.and.L.asparagine.biosynthesis)	0.00325245	25.2431	TRUE	1.03385e-05
rs592284	10	117132048	T	G	-0.12505	0.028126	0.882034	8.74561e-06	7738	ebi-a-GCST90027779	Gut microbiota abundance (k_Bacteria.p_Bacteroidetes.c_Bacteroidia.o_Bacteroidales.f_Rikenellaceae.g_Alistipes.s_Alistipes_senegalensis)	0.00325416	25.2564	TRUE	2.09257e-05
rs56166050	7	5342980	T	C	0.101884	0.0220273	0.194657	3.73956e-06	7738	ebi-a-GCST90027539	Gut bacterial pathway abundance (PWY.5097..L.lysine.biosynthesis.VI)	0.00325456	25.2595	TRUE	3.55713e-05
rs10423929	19	49336563	T	C	-0.0942771	0.0208513	0.241406	6.14342e-06	7738	ebi-a-GCST90027479	Gut bacterial pathway abundance (HEMESYN2.PWY..heme.biosynthesis.II..anaerobic.)	0.00325537	25.2658	TRUE	2.3495e-05
rs17164872	7	130009353	T	G	-0.0847983	0.0178449	0.346663	2.01442e-06	7738	ebi-a-GCST90027582	Gut bacterial pathway abundance (PWY.6519..8.amino.7.oxononanoate.biosynthesis.I)	0.00325723	25.2803	TRUE	9.72805e-06
rs57799060	3	71981355	T	C	0.0815404	0.0173345	0.428927	2.55194e-06	7738	ebi-a-GCST90027621	Gut bacterial pathway abundance (PWY.7323..superpathway.of.GDP.mannose.derived.O.antigen.building.blocks.biosynthesis)	0.00325725	25.2804	TRUE	1.3061e-05
rs6596989	6	3629689	G	A	-0.0852001	0.0179529	0.660013	2.0773e-06	7738	ebi-a-GCST90027603	Gut bacterial pathway abundance (PWY.6901..superpathway.of.glucose.and.xylose.degradation)	0.0032578	25.2847	TRUE	1.16077e-05
rs208029	8	17840987	G	T	0.100989	0.020629	0.800462	9.80596e-07	7738	ebi-a-GCST90027649	Gut bacterial pathway abundance (UDPNAGSYN.PWY..UDP.N.acetyl.D.glucosamine.biosynthesis.I)	0.00325795	25.2859	TRUE	3.28249e-06
rs11025798	11	20905942	A	G	0.0813802	0.0180881	0.436503	6.82433e-06	7738	ebi-a-GCST90027453	Gut bacterial pathway abundance (BRANCHED.CHAIN.AA.SYN.PWY..superpathway.of.branched.amino.acid.biosynthesis)	0.00325796	25.286	TRUE	5.66017e-05
rs73216471	4	8062226	C	G	-0.10774	0.0215077	0.168911	5.4606e-07	7738	ebi-a-GCST90027501	Gut bacterial pathway abundance (P42.PWY..incomplete.reductive.TCA.cycle)	0.00325904	25.2944	TRUE	4.38828e-06
rs62381166	5	156490831	C	T	-0.151374	0.0327471	0.0770703	3.79114e-06	7738	ebi-a-GCST90027495	Gut bacterial pathway abundance (P108.PWY..pyruvate.fermentation.to.propanoate.I)	0.00325978	25.3001	TRUE	1.82785e-05
rs10119693	9	21796791	A	G	-0.081408	0.0172789	0.436269	2.4602e-06	7738	ebi-a-GCST90027824	Gut microbiota abundance (k_Bacteria.p_Bacteroidetes.c_Bacteroidia.o_Bacteroidales.f_Bacteroidaceae.g_Bacteroides.s_Bacteroides_dorei)	0.0032598	25.3003	TRUE	4.54169e-05
rs7912369	10	2005604	G	A	0.088363	0.0199345	0.702824	9.30743e-06	7738	ebi-a-GCST90027747	Gut microbiota abundance (k_Bacteria.p_Verrucomicrobia.c_Verrucomicrobiae.o_Verrucomicrobiales)	0.0032616	25.3143	TRUE	3.42694e-05
rs7912369	10	2005604	G	A	0.088365	0.0199345	0.702824	9.30315e-06	7738	ebi-a-GCST90027752	Gut microbiota abundance (k_Bacteria.p_Verrucomicrobia)	0.00326175	25.3155	TRUE	3.4255e-05
rs7912369	10	2005604	G	A	0.0883668	0.0199345	0.702824	9.29929e-06	7738	ebi-a-GCST90027660	Gut microbiota abundance (k_Bacteria.p_Verrucomicrobia.c_Verrucomicrobiae)	0.00326188	25.3165	TRUE	3.42421e-05
rs7912369	10	2005604	G	A	0.088377	0.0199345	0.702824	9.27684e-06	7738	ebi-a-GCST90027686	Gut microbiota abundance (k_Bacteria.p_Verrucomicrobia.c_Verrucomicrobiae.o_Verrucomicrobiales.f_Verrucomicrobiaceae)	0.00326264	25.3224	TRUE	3.41687e-05
rs2529194	7	101396232	T	C	0.119914	0.0260095	0.130508	4.01893e-06	7738	ebi-a-GCST90027627	Gut bacterial pathway abundance (PWY.7456..mannan.degradation)	0.00326342	25.3284	TRUE	1.10631e-05
rs61798216	4	36459051	G	A	-0.127347	0.0264628	0.113551	1.49197e-06	7738	ebi-a-GCST90027716	Gut microbiota abundance (k_Bacteria.p_Firmicutes.c_Clostridia.o_Clostridiales.f_Ruminococcaceae.g_Faecalibacterium)	0.00326477	25.339	TRUE	6.05516e-06
rs7404803	16	15530454	C	T	-0.128686	0.0258429	0.889108	6.37294e-07	7738	ebi-a-GCST90027713	Gut microbiota abundance (k_Bacteria.p_Firmicutes.c_Clostridia.o_Clostridiales.f_Lachnospiraceae.g_Roseburia)	0.00326548	25.3445	TRUE	7.11053e-06
rs11730684	4	7490500	A	C	0.0830314	0.0184833	0.385361	7.0479e-06	7738	ebi-a-GCST90027537	Gut bacterial pathway abundance (PWY.5022..4.aminobutanoate.degradation.V)	0.0032659	25.3478	TRUE	2.38414e-05
rs6806908	3	149676059	A	G	0.0901572	0.020315	0.278595	9.08197e-06	7738	ebi-a-GCST90027517	Gut bacterial pathway abundance (PWY0.1296..purine.ribonucleosides.degradation)	0.00326726	25.3584	TRUE	0.000279122
rs10829629	10	131571972	T	C	0.0813715	0.0171055	0.442907	1.96454e-06	7738	ebi-a-GCST90027775	Gut microbiota abundance (k_Bacteria.p_Bacteroidetes.c_Bacteroidia.o_Bacteroidales.f_Rikenellaceae.g_Alistipes.s_Alistipes_finegoldii)	0.00326749	25.3602	TRUE	8.23347e-06
rs12201310	6	10213643	A	C	-0.120363	0.0246445	0.129567	1.0398e-06	7738	ebi-a-GCST90027579	Gut bacterial pathway abundance (PWY.6353..purine.nucleotides.degradation.II..aerobic.)	0.00326773	25.362	TRUE	1.47622e-05
rs79969063	5	71786401	C	A	-0.160806	0.0359854	0.0677792	7.87155e-06	7738	ebi-a-GCST90027790	Gut microbiota abundance (k_Bacteria.p_Firmicutes.c_Clostridia.o_Clostridiales.f_Eubacteriaceae.g_Eubacterium.s_Eubacterium_eligens)	0.00326776	25.3622	TRUE	4.03326e-05
rs6603134	19	8106521	G	A	-0.0823059	0.0183647	0.593815	7.40355e-06	7738	ebi-a-GCST90027766	Gut microbiota abundance (k_Bacteria.p_Bacteroidetes.c_Bacteroidia.o_Bacteroidales.f_Porphyromonadaceae.g_Parabacteroides.s_Parabacteroides_distasonis)	0.00326789	25.3633	TRUE	2.7451e-05
rs1175227	5	41890610	T	G	-0.100365	0.0216207	0.203723	3.44905e-06	7738	ebi-a-GCST90027623	Gut bacterial pathway abundance (PWY.7371..1.4.dihydroxy.6.naphthoate.biosynthesis.II)	0.00326813	25.3651	TRUE	8.44519e-05
rs2465095	2	137536904	G	A	-0.081979	0.0166906	0.417237	9.02942e-07	7738	ebi-a-GCST90027694	Gut microbiota abundance (k_Bacteria.p_Bacteroidetes.c_Bacteroidia.o_Bacteroidales.f_Bacteroidales_noname.g_Bacteroidales_noname)	0.00326821	25.3658	TRUE	3.143e-06
rs13190249	5	58732661	A	G	0.157036	0.0336192	0.0713675	2.99702e-06	7738	ebi-a-GCST90027639	Gut bacterial pathway abundance (PYRIDOXSYN.PWY..pyridoxal.5..phosphate.biosynthesis.I)	0.00326868	25.3695	TRUE	8.00331e-05
rs5996309	22	43714716	G	A	-0.0814187	0.017727	0.558541	4.37069e-06	7738	ebi-a-GCST90027585	Gut bacterial pathway abundance (PWY.6590..superpathway.of.Clostridium.acetobutylicum.acidogenic.fermentation)	0.00326907	25.3724	TRUE	1.87328e-05
rs2465095	2	137536904	G	A	-0.0819963	0.0166902	0.417237	8.97635e-07	7738	ebi-a-GCST90027665	Gut microbiota abundance (k_Bacteria.p_Bacteroidetes.c_Bacteroidia.o_Bacteroidales.f_Bacteroidales_noname)	0.00326959	25.3765	TRUE	3.12611e-06
rs7912369	10	2005604	G	A	0.0884855	0.0199341	0.702824	9.04191e-06	7738	ebi-a-GCST90027734	Gut microbiota abundance (k_Bacteria.p_Verrucomicrobia.c_Verrucomicrobiae.o_Verrucomicrobiales.f_Verrucomicrobiaceae.g_Akkermansia)	0.00327065	25.3848	TRUE	3.33849e-05
rs116649254	1	109931990	C	T	0.172504	0.0386282	0.0583891	7.97866e-06	7738	ebi-a-GCST90027621	Gut bacterial pathway abundance (PWY.7323..superpathway.of.GDP.mannose.derived.O.antigen.building.blocks.biosynthesis)	0.00327214	25.3964	TRUE	2.15248e-05
rs114537104	4	43582603	G	T	0.170007	0.0352783	0.0602476	1.44258e-06	7738	ebi-a-GCST90027603	Gut bacterial pathway abundance (PWY.6901..superpathway.of.glucose.and.xylose.degradation)	0.00327278	25.4014	TRUE	7.67156e-05
rs74928855	3	25425858	A	G	-0.171641	0.0366794	0.0590329	2.87581e-06	7738	ebi-a-GCST90027623	Gut bacterial pathway abundance (PWY.7371..1.4.dihydroxy.6.naphthoate.biosynthesis.II)	0.00327296	25.4028	TRUE	1.16446e-05
rs10843776	12	30699515	G	T	-0.0925649	0.0205387	0.257126	6.57961e-06	7738	ebi-a-GCST90027757	Gut microbiota abundance (k_Bacteria.p_Actinobacteria.c_Actinobacteria.o_Bifidobacteriales.f_Bifidobacteriaceae.g_Bifidobacterium.s_Bifidobacterium_longum)	0.00327329	25.4053	TRUE	2.9313e-05
rs6546996	2	75637636	G	A	-0.122113	0.0273032	0.125529	7.73232e-06	7738	ebi-a-GCST90027757	Gut microbiota abundance (k_Bacteria.p_Actinobacteria.c_Actinobacteria.o_Bifidobacteriales.f_Bifidobacteriaceae.g_Bifidobacterium.s_Bifidobacterium_longum)	0.00327373	25.4088	TRUE	7.58834e-05
rs6531656	4	38684201	T	C	-0.104541	0.021694	0.816578	1.44374e-06	7738	ebi-a-GCST90027622	Gut bacterial pathway abundance (PWY.7328..superpathway.of.UDP.glucose.derived.O.antigen.building.blocks.biosynthesis)	0.0032738	25.4093	TRUE	5.96361e-06
rs7912369	10	2005604	G	A	0.0885333	0.0199347	0.702824	8.94726e-06	7738	ebi-a-GCST90027819	Gut microbiota abundance (k_Bacteria.p_Verrucomicrobia.c_Verrucomicrobiae.o_Verrucomicrobiales.f_Verrucomicrobiaceae.g_Akkermansia.s_Akkermansia_muciniphila)	0.00327419	25.4123	TRUE	3.30691e-05
rs12098656	10	53364281	C	T	-0.170832	0.036039	0.0596567	2.13501e-06	7738	ebi-a-GCST90027482	Gut bacterial pathway abundance (HISTSYN.PWY..L.histidine.biosynthesis)	0.00327427	25.4129	TRUE	6.22341e-06
rs28359554	20	56141291	C	T	0.143385	0.0299685	0.08728	1.71392e-06	7738	ebi-a-GCST90027602	Gut bacterial pathway abundance (PWY.6897..thiamin.salvage.II)	0.00327559	25.4233	TRUE	1.43674e-05
rs66470361	16	50332152	T	C	0.0825122	0.0178171	0.402943	3.63806e-06	7738	ebi-a-GCST90027495	Gut bacterial pathway abundance (P108.PWY..pyruvate.fermentation.to.propanoate.I)	0.00327586	25.4254	TRUE	2.1629e-05
rs35778179	14	92835973	T	C	-0.142549	0.0312626	0.0884996	5.12224e-06	7738	ebi-a-GCST90027592	Gut bacterial pathway abundance (PWY66.422..D.galactose.degradation.V..Leloir.pathway.)	0.00327836	25.4448	TRUE	3.31326e-05
rs73401412	18	24097691	T	C	-0.115537	0.024899	0.143375	3.48017e-06	7738	ebi-a-GCST90027571	Gut bacterial pathway abundance (PWY.6147..6.hydroxymethyl.dihydropterin.diphosphate.biosynthesis.I)	0.00327896	25.4495	TRUE	1.91559e-05
rs11784752	8	49075440	G	C	-0.15161	0.0309735	0.0773139	9.83875e-07	7738	ebi-a-GCST90027546	Gut bacterial pathway abundance (PWY.5188..tetrapyrrole.biosynthesis.I..from.glutamate.)	0.00327942	25.4531	TRUE	3.90849e-06
rs11023076	11	14097760	C	T	0.0921683	0.0188391	0.261425	9.96116e-07	7738	ebi-a-GCST90027503	Gut bacterial pathway abundance (P461.PWY..hexitol.fermentation.to.lactate..formate..ethanol.and.acetate)	0.00328046	25.4612	TRUE	2.69537e-06
rs12418335	11	77517745	C	G	-0.0832976	0.0183744	0.383409	5.80537e-06	7738	ebi-a-GCST90027856	Gut microbiota abundance (k_Bacteria.p_Firmicutes.c_Clostridia.o_Clostridiales.f_Lachnospiraceae.g_Roseburia.s_Roseburia_inulinivorans)	0.00328061	25.4623	TRUE	0.000137741
rs12197028	6	102128843	G	A	0.14457	0.0321715	0.0859036	6.99874e-06	7738	ebi-a-GCST90027797	Gut microbiota abundance (k_Bacteria.p_Firmicutes.c_Clostridia.o_Clostridiales.f_Ruminococcaceae.g_Faecalibacterium.s_Faecalibacterium_prausnitzii)	0.00328239	25.4762	TRUE	2.31625e-05
rs79598028	16	85374721	T	C	0.12483	0.0261269	0.119662	1.77207e-06	7738	ebi-a-GCST90027743	Gut microbiota abundance (k_Bacteria.p_Proteobacteria.c_Betaproteobacteria.o_Burkholderiales)	0.00328302	25.4811	TRUE	1.34453e-05
rs79598028	16	85374721	T	C	0.124831	0.0261276	0.119662	1.77264e-06	7738	ebi-a-GCST90027657	Gut microbiota abundance (k_Bacteria.p_Proteobacteria.c_Betaproteobacteria)	0.00328307	25.4815	TRUE	1.34506e-05
rs4857976	3	21106756	G	A	0.123992	0.0274792	0.878398	6.41564e-06	7738	ebi-a-GCST90027639	Gut bacterial pathway abundance (PYRIDOXSYN.PWY..pyridoxal.5..phosphate.biosynthesis.I)	0.00328435	25.4915	TRUE	5.89795e-05
rs3774046	3	170737003	G	A	0.108148	0.024014	0.169099	6.68375e-06	7738	ebi-a-GCST90027576	Gut bacterial pathway abundance (PWY.6284..superpathway.of.unsaturated.fatty.acids.biosynthesis..E..coli.)	0.00328668	25.5096	TRUE	0.000137534
rs34070159	7	148308940	T	C	-0.116597	0.0245192	0.140701	1.98103e-06	7738	ebi-a-GCST90027525	Gut bacterial pathway abundance (PWY0.162..superpathway.of.pyrimidine.ribonucleotides.de.novo.biosynthesis)	0.00328735	25.5148	TRUE	2.50986e-05
rs73083250	3	195951391	A	G	-0.0999442	0.0222453	0.20771	7.02813e-06	7738	ebi-a-GCST90027779	Gut microbiota abundance (k_Bacteria.p_Bacteroidetes.c_Bacteroidia.o_Bacteroidales.f_Rikenellaceae.g_Alistipes.s_Alistipes_senegalensis)	0.00328766	25.5172	TRUE	1.56365e-05
rs386190	5	31692115	G	A	0.085617	0.0192843	0.660435	9.007e-06	7738	ebi-a-GCST90027710	Gut microbiota abundance (k_Bacteria.p_Firmicutes.c_Clostridia.o_Clostridiales.f_Lachnospiraceae.g_Coprococcus)	0.00328778	25.5182	TRUE	0.000139953
rs76985731	13	27815189	C	T	0.180318	0.0366688	0.0534186	8.76698e-07	7738	ebi-a-GCST90027517	Gut bacterial pathway abundance (PWY0.1296..purine.ribonucleosides.degradation)	0.0032882	25.5215	TRUE	6.6734e-06
rs2120865	15	68760516	G	A	-0.135913	0.029633	0.098766	4.5062e-06	7738	ebi-a-GCST90027708	Gut microbiota abundance (k_Bacteria.p_Firmicutes.c_Clostridia.o_Clostridiales.f_Lachnospiraceae.g_Blautia)	0.00328849	25.5237	TRUE	4.53392e-05
rs17866154	7	126881702	C	G	-0.133938	0.0271446	0.102088	8.046e-07	7738	ebi-a-GCST90027604	Gut bacterial pathway abundance (PWY.6969..TCA.cycle.V..2.oxoglutarate.ferredoxin.oxidoreductase.)	0.00328887	25.5266	TRUE	6.40669e-06
rs12508123	4	180320695	T	C	0.0969126	0.0196872	0.226339	8.53945e-07	7738	ebi-a-GCST90027527	Gut bacterial pathway abundance (PWY0.845..superpathway.of.pyridoxal.5..phosphate.biosynthesis.and.salvage)	0.00328928	25.5298	TRUE	4.74193e-06
rs2008778	17	36156378	A	C	-0.0979307	0.0215629	0.219845	5.582e-06	7738	ebi-a-GCST90027665	Gut microbiota abundance (k_Bacteria.p_Bacteroidetes.c_Bacteroidia.o_Bacteroidales.f_Bacteroidales_noname)	0.00328977	25.5336	TRUE	3.03552e-05
rs13420244	2	72335640	A	T	0.105911	0.0225412	0.178593	2.61999e-06	7738	ebi-a-GCST90027718	Gut microbiota abundance (k_Bacteria.p_Firmicutes.c_Clostridia.o_Clostridiales.f_Ruminococcaceae.g_Ruminococcus)	0.00329105	25.5437	TRUE	1.20488e-05
rs1468579	7	157536971	T	C	-0.0929607	0.0193606	0.256093	1.5746e-06	7738	ebi-a-GCST90027517	Gut bacterial pathway abundance (PWY0.1296..purine.ribonucleosides.degradation)	0.00329265	25.5561	TRUE	9.1282e-06
rs12907443	15	24229551	G	A	0.0834953	0.0168853	0.382501	7.62061e-07	7738	ebi-a-GCST90027504	Gut bacterial pathway abundance (PANTO.PWY..phosphopantothenate.biosynthesis.I)	0.00329324	25.5607	TRUE	3.46969e-06
rs2008778	17	36156378	A	C	-0.0979854	0.0215634	0.219845	5.51798e-06	7738	ebi-a-GCST90027694	Gut microbiota abundance (k_Bacteria.p_Bacteroidetes.c_Bacteroidia.o_Bacteroidales.f_Bacteroidales_noname.g_Bacteroidales_noname)	0.00329344	25.5623	TRUE	3.00455e-05
rs6783841	3	197684166	A	C	-0.0824391	0.0179128	0.413128	4.17955e-06	7738	ebi-a-GCST90027708	Gut microbiota abundance (k_Bacteria.p_Firmicutes.c_Clostridia.o_Clostridiales.f_Lachnospiraceae.g_Blautia)	0.00329552	25.5785	TRUE	1.983e-05
rs80205307	19	50782169	T	C	0.136232	0.0294225	0.0984987	3.653e-06	7738	ebi-a-GCST90027488	Gut bacterial pathway abundance (LACTOSECAT.PWY..lactose.and.galactose.degradation.I)	0.00329598	25.5821	TRUE	1.38533e-05
rs9673456	16	62465518	G	T	-0.0822555	0.016948	0.420045	1.21356e-06	7738	ebi-a-GCST90027682	Gut microbiota abundance (k_Bacteria.p_Proteobacteria.c_Betaproteobacteria.o_Burkholderiales.f_Sutterellaceae)	0.00329648	25.5859	TRUE	2.12428e-05
rs7819696	8	56349334	T	C	0.109169	0.0222639	0.165883	9.41911e-07	7738	ebi-a-GCST90027713	Gut microbiota abundance (k_Bacteria.p_Firmicutes.c_Clostridia.o_Clostridiales.f_Lachnospiraceae.g_Roseburia)	0.00329805	25.5982	TRUE	2.45718e-06
rs28431837	16	86117606	A	G	0.102889	0.0205544	0.193058	5.56596e-07	7738	ebi-a-GCST90027751	Gut microbiota abundance (k_Bacteria.p_Proteobacteria)	0.00329836	25.6006	TRUE	1.50773e-06
rs62485312	8	5638670	A	G	0.134093	0.0281449	0.102164	1.89444e-06	7738	ebi-a-GCST90027613	Gut bacterial pathway abundance (PWY.7211..superpathway.of.pyrimidine.deoxyribonucleotides.de.novo.biosynthesis)	0.00329866	25.6029	TRUE	1.10012e-05
rs7083857	10	125680455	G	C	0.136762	0.027691	0.0977465	7.85833e-07	7738	ebi-a-GCST90027598	Gut bacterial pathway abundance (PWY.6737..starch.degradation.V)	0.00329906	25.606	TRUE	3.21541e-06
rs11731492	4	15153353	T	C	0.157379	0.0350092	0.0717673	6.94576e-06	7738	ebi-a-GCST90027466	Gut bacterial pathway abundance (FUCCAT.PWY..fucose.degradation)	0.00329995	25.6129	TRUE	3.48601e-05
rs13388077	2	124367989	T	C	0.124899	0.025869	0.120233	1.37803e-06	7738	ebi-a-GCST90027585	Gut bacterial pathway abundance (PWY.6590..superpathway.of.Clostridium.acetobutylicum.acidogenic.fermentation)	0.00330019	25.6148	TRUE	3.71787e-05
rs7298214	12	2053076	G	A	0.0812445	0.01747	0.49855	3.31101e-06	7738	ebi-a-GCST90027697	Gut microbiota abundance (k_Bacteria.p_Bacteroidetes.c_Bacteroidia.o_Bacteroidales.f_Porphyromonadaceae.g_Odoribacter)	0.00330031	25.6157	TRUE	1.72612e-05
rs8046267	16	57877231	G	C	-0.116058	0.0258714	0.142949	7.25822e-06	7738	ebi-a-GCST90027610	Gut bacterial pathway abundance (PWY.7198..pyrimidine.deoxyribonucleotides.de.novo.biosynthesis.IV)	0.00330041	25.6165	TRUE	6.01129e-05
rs138449099	6	170519417	C	A	-0.158697	0.0330818	0.0705568	1.60964e-06	7738	ebi-a-GCST90027531	Gut bacterial pathway abundance (PWY.3001..superpathway.of.L.isoleucine.biosynthesis.I)	0.00330316	25.6379	TRUE	1.36037e-05
rs9545502	13	81167981	T	C	0.102021	0.0204183	0.197933	5.83674e-07	7738	ebi-a-GCST90027451	Gut bacterial pathway abundance (ASPASN.PWY..superpathway.of.L.aspartate.and.L.asparagine.biosynthesis)	0.00330475	25.6503	TRUE	7.72112e-06
rs77354939	9	36032315	T	C	0.163124	0.0350464	0.0665235	3.24751e-06	7738	ebi-a-GCST90027526	Gut bacterial pathway abundance (PWY0.781..aspartate.superpathway)	0.00330479	25.6506	TRUE	8.61287e-06
rs2008778	17	36156378	A	C	-0.0981686	0.0215664	0.219845	5.31545e-06	7738	ebi-a-GCST90027762	Gut microbiota abundance (k_Bacteria.p_Bacteroidetes.c_Bacteroidia.o_Bacteroidales.f_Bacteroidales_noname.g_Bacteroidales_noname.s_Bacteroidales_bacterium_ph8)	0.00330577	25.6583	TRUE	2.90644e-05
rs77586457	16	24512006	A	G	0.175786	0.0364365	0.0567096	1.40391e-06	7738	ebi-a-GCST90027548	Gut bacterial pathway abundance (PWY.5345..superpathway.of.L.methionine.biosynthesis..by.sulfhydrylation.)	0.00330598	25.6599	TRUE	1.13937e-05
rs45491295	19	41932828	A	G	0.116848	0.0240815	0.140941	1.22107e-06	7738	ebi-a-GCST90027622	Gut bacterial pathway abundance (PWY.7328..superpathway.of.UDP.glucose.derived.O.antigen.building.blocks.biosynthesis)	0.00330623	25.6618	TRUE	1.36661e-05
rs2530547	7	34697922	T	C	0.0856035	0.0176154	0.344353	1.17636e-06	7738	ebi-a-GCST90027650	Gut bacterial pathway abundance (X1CMET2.PWY..N10.formyl.tetrahydrofolate.biosynthesis)	0.00330893	25.6828	TRUE	2.02511e-05
rs11736801	4	72485401	T	C	-0.183639	0.0411616	0.0517446	8.14198e-06	7738	ebi-a-GCST90027759	Gut microbiota abundance (k_Bacteria.p_Actinobacteria.c_Actinobacteria.o_Coriobacteriales.f_Coriobacteriaceae.g_Collinsella.s_Collinsella_aerofaciens)	0.00330941	25.6866	TRUE	2.12115e-05
rs77194050	16	70687185	G	A	-0.169598	0.0348422	0.0613003	1.12956e-06	7738	ebi-a-GCST90027712	Gut microbiota abundance (k_Bacteria.p_Firmicutes.c_Clostridia.o_Clostridiales.f_Lachnospiraceae.g_Lachnospiraceae_noname)	0.00331025	25.6931	TRUE	2.00854e-05
rs61857174	10	69943990	A	T	-0.124248	0.0247022	0.122152	4.90919e-07	7738	ebi-a-GCST90027504	Gut bacterial pathway abundance (PANTO.PWY..phosphopantothenate.biosynthesis.I)	0.00331077	25.6972	TRUE	4.79659e-06
rs12197028	6	102128843	G	A	0.145198	0.032165	0.0859036	6.35682e-06	7738	ebi-a-GCST90027716	Gut microbiota abundance (k_Bacteria.p_Firmicutes.c_Clostridia.o_Clostridiales.f_Ruminococcaceae.g_Faecalibacterium)	0.00331097	25.6987	TRUE	2.1222e-05
rs62048493	16	80343094	A	G	0.162007	0.0354736	0.0676924	4.948e-06	7738	ebi-a-GCST90027718	Gut microbiota abundance (k_Bacteria.p_Firmicutes.c_Clostridia.o_Clostridiales.f_Ruminococcaceae.g_Ruminococcus)	0.00331281	25.7131	TRUE	1.81942e-05
rs303925	1	48503280	T	C	-0.0840401	0.018326	0.375612	4.52158e-06	7738	ebi-a-GCST90027832	Gut microbiota abundance (k_Bacteria.p_Bacteroidetes.c_Bacteroidia.o_Bacteroidales.f_Bacteroidaceae.g_Bacteroides.s_Bacteroides_ovatus)	0.00331281	25.7131	TRUE	1.13802e-05
rs12415307	10	103076252	G	A	-0.0897529	0.0183935	0.28948	1.06302e-06	7738	ebi-a-GCST90027581	Gut bacterial pathway abundance (PWY.6507..4.deoxy.L.threo.hex.4.enopyranuronate.degradation)	0.00331377	25.7205	TRUE	3.4241e-06
rs74949229	10	9526946	A	G	-0.139551	0.0283751	0.0939624	8.74078e-07	7738	ebi-a-GCST90027797	Gut microbiota abundance (k_Bacteria.p_Firmicutes.c_Clostridia.o_Clostridiales.f_Ruminococcaceae.g_Faecalibacterium.s_Faecalibacterium_prausnitzii)	0.00331586	25.7368	TRUE	4.54971e-06
rs11596863	10	126762090	A	G	-0.150086	0.0324162	0.0800031	3.65755e-06	7738	ebi-a-GCST90027629	Gut bacterial pathway abundance (PWY_ARG.POLYAMINE.SYN..superpathway.of.arginine.and.polyamine.biosynthesis)	0.00331592	25.7373	TRUE	1.59414e-05
rs61945524	13	34300469	T	C	-0.0888739	0.0182976	0.299793	1.19091e-06	7738	ebi-a-GCST90027483	Gut bacterial pathway abundance (HOMOSER.METSYN.PWY..L.methionine.biosynthesis.I)	0.00331609	25.7386	TRUE	7.35162e-06
rs78416223	17	2677516	A	G	0.132672	0.0290479	0.105284	4.9389e-06	7738	ebi-a-GCST90027750	Gut microbiota abundance (k_Bacteria.p_Firmicutes)	0.00331616	25.7392	TRUE	2.09922e-05
rs7985034	13	110370464	C	T	-0.0954725	0.0198699	0.239139	1.5485e-06	7738	ebi-a-GCST90027713	Gut microbiota abundance (k_Bacteria.p_Firmicutes.c_Clostridia.o_Clostridiales.f_Lachnospiraceae.g_Roseburia)	0.00331698	25.7455	TRUE	2.75879e-05
rs10146289	14	32941522	A	G	0.082696	0.0186892	0.413617	9.65273e-06	7738	ebi-a-GCST90027576	Gut bacterial pathway abundance (PWY.6284..superpathway.of.unsaturated.fatty.acids.biosynthesis..E..coli.)	0.00331725	25.7477	TRUE	3.23581e-05
rs57592260	3	29318409	T	G	-0.0899785	0.0183466	0.287597	9.3726e-07	7738	ebi-a-GCST90027541	Gut bacterial pathway abundance (PWY.5101..L.isoleucine.biosynthesis.II)	0.00331755	25.75	TRUE	4.12411e-06
rs6967058	7	144213477	C	T	-0.141853	0.03206	0.909252	9.66095e-06	7738	ebi-a-GCST90027603	Gut bacterial pathway abundance (PWY.6901..superpathway.of.glucose.and.xylose.degradation)	0.00332069	25.7744	TRUE	5.2223e-05
rs17067756	6	107249301	G	A	-0.173672	0.038162	0.0585032	5.34121e-06	7738	ebi-a-GCST90027598	Gut bacterial pathway abundance (PWY.6737..starch.degradation.V)	0.00332268	25.7899	TRUE	2.71056e-05
rs9300960	13	105346499	T	C	-0.110748	0.0240566	0.161616	4.15136e-06	7738	ebi-a-GCST90027604	Gut bacterial pathway abundance (PWY.6969..TCA.cycle.V..2.oxoglutarate.ferredoxin.oxidoreductase.)	0.00332376	25.7983	TRUE	2.71937e-05
rs12415307	10	103076252	G	A	-0.0898982	0.0183857	0.289443	1.01056e-06	7738	ebi-a-GCST90027470	Gut bacterial pathway abundance (GALACTUROCAT.PWY..D.galacturonate.degradation.I)	0.00332425	25.8022	TRUE	3.26872e-06
rs511179	9	133392841	C	G	-0.115706	0.0232243	0.85471	6.28956e-07	7738	ebi-a-GCST90027460	Gut bacterial pathway abundance (DENOVOPURINE2.PWY..superpathway.of.purine.nucleotides.de.novo.biosynthesis.II)	0.00332504	25.8083	TRUE	8.42647e-06
rs55919213	6	1410267	T	C	0.113638	0.0254525	0.151809	8.01826e-06	7738	ebi-a-GCST90027488	Gut bacterial pathway abundance (LACTOSECAT.PWY..lactose.and.galactose.degradation.I)	0.00332559	25.8126	TRUE	3.83263e-05
rs11254890	10	6980002	G	A	-0.1425	0.0297381	0.0899903	1.65253e-06	7738	ebi-a-GCST90027507	Gut bacterial pathway abundance (PEPTIDOGLYCANSYN.PWY..peptidoglycan.biosynthesis.I..meso.diaminopimelate.containing.)	0.00332584	25.8146	TRUE	4.4902e-05
rs7514177	1	77782761	A	G	0.0845949	0.0169102	0.367239	5.65601e-07	7738	ebi-a-GCST90027546	Gut bacterial pathway abundance (PWY.5188..tetrapyrrole.biosynthesis.I..from.glutamate.)	0.00332588	25.8149	TRUE	3.91119e-06
rs6745806	2	139296037	G	A	-0.166005	0.0372502	0.93549	8.33086e-06	7738	ebi-a-GCST90027700	Gut microbiota abundance (k_Bacteria.p_Bacteroidetes.c_Bacteroidia.o_Bacteroidales.f_Prevotellaceae.g_Prevotella)	0.00332612	25.8168	TRUE	5.00852e-05
rs6823767	4	151295085	C	T	0.0928213	0.02072	0.261341	7.47137e-06	7738	ebi-a-GCST90027747	Gut microbiota abundance (k_Bacteria.p_Verrucomicrobia.c_Verrucomicrobiae.o_Verrucomicrobiales)	0.00332642	25.8191	TRUE	0.000235087
rs6823767	4	151295085	C	T	0.0928241	0.02072	0.261341	7.46672e-06	7738	ebi-a-GCST90027752	Gut microbiota abundance (k_Bacteria.p_Verrucomicrobia)	0.00332662	25.8206	TRUE	0.000234967
rs6672992	1	65848034	C	A	-0.104073	0.0222859	0.189469	3.01342e-06	7738	ebi-a-GCST90027495	Gut bacterial pathway abundance (P108.PWY..pyruvate.fermentation.to.propanoate.I)	0.0033267	25.8213	TRUE	2.94689e-05
rs6823767	4	151295085	C	T	0.0928282	0.02072	0.261341	7.45968e-06	7738	ebi-a-GCST90027660	Gut microbiota abundance (k_Bacteria.p_Verrucomicrobia.c_Verrucomicrobiae)	0.00332691	25.8229	TRUE	0.000234792
rs6823767	4	151295085	C	T	0.0928291	0.0207199	0.261341	7.45796e-06	7738	ebi-a-GCST90027686	Gut microbiota abundance (k_Bacteria.p_Verrucomicrobia.c_Verrucomicrobiae.o_Verrucomicrobiales.f_Verrucomicrobiaceae)	0.00332698	25.8234	TRUE	0.000234735
rs2184120	9	111788558	C	T	0.159484	0.0354557	0.0703719	6.85567e-06	7738	ebi-a-GCST90027790	Gut microbiota abundance (k_Bacteria.p_Firmicutes.c_Clostridia.o_Clostridiales.f_Eubacteriaceae.g_Eubacterium.s_Eubacterium_eligens)	0.00332792	25.8307	TRUE	2.86142e-05
rs6823767	4	151295085	C	T	0.0928428	0.0207196	0.261341	7.43207e-06	7738	ebi-a-GCST90027734	Gut microbiota abundance (k_Bacteria.p_Verrucomicrobia.c_Verrucomicrobiae.o_Verrucomicrobiales.f_Verrucomicrobiaceae.g_Akkermansia)	0.00332796	25.8311	TRUE	0.000234094
rs1023692	2	67868756	C	T	-0.097125	0.0198337	0.771282	9.73218e-07	7738	ebi-a-GCST90027504	Gut bacterial pathway abundance (PANTO.PWY..phosphopantothenate.biosynthesis.I)	0.00332817	25.8327	TRUE	5.86797e-06
rs1532932	16	10082174	G	A	-0.0995889	0.0223104	0.786723	8.05212e-06	7738	ebi-a-GCST90027819	Gut microbiota abundance (k_Bacteria.p_Verrucomicrobia.c_Verrucomicrobiae.o_Verrucomicrobiales.f_Verrucomicrobiaceae.g_Akkermansia.s_Akkermansia_muciniphila)	0.00332826	25.8334	TRUE	3.93106e-05
rs7251031	19	11266693	G	T	-0.0883793	0.0173325	0.308299	3.4135e-07	7738	ebi-a-GCST90027533	Gut bacterial pathway abundance (PWY.4242..pantothenate.and.coenzyme.A.biosynthesis.III)	0.00333136	25.8575	TRUE	1.10248e-06
rs2895633	5	144586523	A	C	-0.0828222	0.0167918	0.416051	8.12643e-07	7738	ebi-a-GCST90027579	Gut bacterial pathway abundance (PWY.6353..purine.nucleotides.degradation.II..aerobic.)	0.00333307	25.8709	TRUE	5.98924e-06
rs1154029	6	153880741	C	T	-0.0817275	0.0184649	0.518805	9.59467e-06	7738	ebi-a-GCST90027565	Gut bacterial pathway abundance (PWY.5971..palmitate.biosynthesis.II..bacteria.and.plants.)	0.00333497	25.8856	TRUE	3.26299e-05
rs2586438	17	48445699	T	C	-0.0826985	0.0185658	0.57861	8.41453e-06	7738	ebi-a-GCST90027495	Gut bacterial pathway abundance (P108.PWY..pyruvate.fermentation.to.propanoate.I)	0.003335	25.8859	TRUE	3.90491e-05
rs1562194	11	70642820	G	T	-0.0906017	0.0189569	0.283648	1.75861e-06	7738	ebi-a-GCST90027711	Gut microbiota abundance (k_Bacteria.p_Firmicutes.c_Clostridia.o_Clostridiales.f_Lachnospiraceae.g_Dorea)	0.00333587	25.8927	TRUE	5.70413e-06
rs11826488	11	133069322	A	G	0.153784	0.0345929	0.0763678	8.76718e-06	7738	ebi-a-GCST90027446	Gut bacterial pathway abundance (ANAEROFRUCAT.PWY..homolactic.fermentation)	0.00333627	25.8958	TRUE	0.000248408
rs4300413	18	45547811	A	C	-0.0828953	0.0167473	0.584233	7.4307e-07	7738	ebi-a-GCST90027852	Gut microbiota abundance (k_Bacteria.p_Firmicutes.c_Clostridia.o_Clostridiales.f_Lachnospiraceae.g_Lachnospiraceae_noname.s_Lachnospiraceae_bacterium_7_1_58FAA)	0.0033383	25.9116	TRUE	7.98402e-06
rs395474	4	108015257	A	G	0.1524	0.0325768	0.921998	2.89448e-06	7738	ebi-a-GCST90027466	Gut bacterial pathway abundance (FUCCAT.PWY..fucose.degradation)	0.00334069	25.9302	TRUE	8.43893e-06
rs7088001	10	113295291	G	A	0.121321	0.0269851	0.130522	6.92963e-06	7738	ebi-a-GCST90027774	Gut microbiota abundance (k_Bacteria.p_Bacteroidetes.c_Bacteroidia.o_Bacteroidales.f_Prevotellaceae.g_Prevotella.s_Prevotella_copri)	0.00334075	25.9307	TRUE	2.27706e-05
rs4850073	2	3668657	C	A	0.0822314	0.018284	0.553973	6.87733e-06	7738	ebi-a-GCST90027754	Gut microbiota abundance (k_Bacteria.p_Actinobacteria.c_Actinobacteria.o_Bifidobacteriales.f_Bifidobacteriaceae.g_Bifidobacterium.s_Bifidobacterium_adolescentis)	0.0033416	25.9373	TRUE	0.000125025
rs1150238	11	113962011	G	A	0.0859897	0.0182697	0.654816	2.51773e-06	7738	ebi-a-GCST90027643	Gut bacterial pathway abundance (SO4ASSIM.PWY..sulfate.reduction.I..assimilatory.)	0.00334266	25.9456	TRUE	7.88765e-06
rs28380908	6	31313646	T	A	-0.116905	0.0230318	0.14264	3.85807e-07	7738	ebi-a-GCST90027587	Gut bacterial pathway abundance (PWY.6609..adenine.and.adenosine.salvage.III)	0.00334273	25.9461	TRUE	2.30727e-05
rs10484380	6	19034411	A	G	-0.134172	0.0276723	0.10357	1.2434e-06	7738	ebi-a-GCST90027627	Gut bacterial pathway abundance (PWY.7456..mannan.degradation)	0.00334275	25.9463	TRUE	8.49708e-06
rs1335509	9	21753138	A	G	-0.123858	0.0265736	0.875546	3.1476e-06	7738	ebi-a-GCST90027567	Gut bacterial pathway abundance (PWY.5989..stearate.biosynthesis.II..bacteria.and.plants.)	0.00334323	25.95	TRUE	7.77974e-06
rs17122325	14	86894654	T	G	0.0906787	0.0183615	0.283931	7.87155e-07	7738	ebi-a-GCST90027630	Gut bacterial pathway abundance (PWY_GLYCOLYSIS.E.D..superpathway.of.glycolysis.and.Entner.Doudoroff)	0.00334355	25.9525	TRUE	5.66667e-06
rs118184992	13	114968298	T	C	-0.164898	0.0336218	0.0658176	9.3672e-07	7738	ebi-a-GCST90027488	Gut bacterial pathway abundance (LACTOSECAT.PWY..lactose.and.galactose.degradation.I)	0.00334376	25.9541	TRUE	3.04498e-05
rs12449080	16	73660160	G	C	0.0865939	0.0178388	0.664356	1.20851e-06	7738	ebi-a-GCST90027694	Gut microbiota abundance (k_Bacteria.p_Bacteroidetes.c_Bacteroidia.o_Bacteroidales.f_Bacteroidales_noname.g_Bacteroidales_noname)	0.00334414	25.9571	TRUE	8.77038e-06
rs11986537	8	106880649	T	C	0.0995351	0.0214947	0.214997	3.64452e-06	7738	ebi-a-GCST90027754	Gut microbiota abundance (k_Bacteria.p_Actinobacteria.c_Actinobacteria.o_Bifidobacteriales.f_Bifidobacteriaceae.g_Bifidobacterium.s_Bifidobacterium_adolescentis)	0.00334415	25.9572	TRUE	3.36881e-05
rs1078988	15	101902700	C	T	0.0935179	0.0205925	0.257608	5.58908e-06	7738	ebi-a-GCST90027763	Gut microbiota abundance (k_Bacteria.p_Bacteroidetes.c_Bacteroidia.o_Bacteroidales.f_Porphyromonadaceae.g_Barnesiella.s_Barnesiella_intestinihominis)	0.00334512	25.9647	TRUE	2.82069e-05
rs2422975	20	4762869	A	G	0.0867547	0.0177078	0.666454	9.62077e-07	7738	ebi-a-GCST90027646	Gut bacterial pathway abundance (TRNA.CHARGING.PWY..tRNA.charging)	0.00334612	25.9725	TRUE	3.82461e-06
rs74949229	10	9526946	A	G	-0.140257	0.0282447	0.0938701	6.84242e-07	7738	ebi-a-GCST90027740	Gut microbiota abundance (k_Bacteria.p_Firmicutes.c_Clostridia.o_Clostridiales)	0.00334655	25.9758	TRUE	3.65013e-06
rs6688656	1	166377590	G	T	-0.0827271	0.0185553	0.57415	8.25658e-06	7738	ebi-a-GCST90027766	Gut microbiota abundance (k_Bacteria.p_Bacteroidetes.c_Bacteroidia.o_Bacteroidales.f_Porphyromonadaceae.g_Parabacteroides.s_Parabacteroides_distasonis)	0.00334663	25.9765	TRUE	2.33053e-05
rs74949229	10	9526946	A	G	-0.140267	0.0282447	0.0938701	6.82983e-07	7738	ebi-a-GCST90027654	Gut microbiota abundance (k_Bacteria.p_Firmicutes.c_Clostridia)	0.00334702	25.9795	TRUE	3.64414e-06
rs12449080	16	73660160	G	C	0.0866379	0.0178384	0.664356	1.19281e-06	7738	ebi-a-GCST90027665	Gut microbiota abundance (k_Bacteria.p_Bacteroidetes.c_Bacteroidia.o_Bacteroidales.f_Bacteroidales_noname)	0.00334754	25.9835	TRUE	8.66999e-06
rs9599845	13	71978130	C	T	0.0961761	0.0202786	0.237425	2.10839e-06	7738	ebi-a-GCST90027454	Gut bacterial pathway abundance (COA.PWY..coenzyme.A.biosynthesis.I)	0.00334945	25.9984	TRUE	8.07404e-05
rs1532932	16	10082174	G	A	-0.0999736	0.0223101	0.786723	7.42643e-06	7738	ebi-a-GCST90027686	Gut microbiota abundance (k_Bacteria.p_Verrucomicrobia.c_Verrucomicrobiae.o_Verrucomicrobiales.f_Verrucomicrobiaceae)	0.00335403	26.0341	TRUE	3.65739e-05
rs13391731	2	35127980	G	A	-0.0876715	0.018818	0.321654	3.17878e-06	7738	ebi-a-GCST90027757	Gut microbiota abundance (k_Bacteria.p_Actinobacteria.c_Actinobacteria.o_Bifidobacteriales.f_Bifidobacteriaceae.g_Bifidobacterium.s_Bifidobacterium_longum)	0.00335419	26.0353	TRUE	7.64424e-06
rs1532932	16	10082174	G	A	-0.099981	0.0223102	0.786723	7.41498e-06	7738	ebi-a-GCST90027747	Gut microbiota abundance (k_Bacteria.p_Verrucomicrobia.c_Verrucomicrobiae.o_Verrucomicrobiales)	0.00335452	26.0379	TRUE	3.65263e-05
rs1532932	16	10082174	G	A	-0.0999821	0.0223102	0.786723	7.41344e-06	7738	ebi-a-GCST90027752	Gut microbiota abundance (k_Bacteria.p_Verrucomicrobia)	0.0033546	26.0385	TRUE	3.65188e-05
rs1532932	16	10082174	G	A	-0.0999825	0.0223102	0.786723	7.41276e-06	7738	ebi-a-GCST90027660	Gut microbiota abundance (k_Bacteria.p_Verrucomicrobia.c_Verrucomicrobiae)	0.00335462	26.0387	TRUE	3.65161e-05
rs7989040	13	104401268	A	G	-0.14697	0.0303512	0.0848581	1.28351e-06	7738	ebi-a-GCST90027574	Gut bacterial pathway abundance (PWY.621..sucrose.degradation.III..sucrose.invertase.)	0.00335482	26.0402	TRUE	4.76308e-06
rs61798216	4	36459051	G	A	-0.129122	0.0264682	0.113551	1.06957e-06	7738	ebi-a-GCST90027797	Gut microbiota abundance (k_Bacteria.p_Firmicutes.c_Clostridia.o_Clostridiales.f_Ruminococcaceae.g_Faecalibacterium.s_Faecalibacterium_prausnitzii)	0.00335641	26.0526	TRUE	4.47652e-06
rs3896001	6	50267117	C	A	0.13776	0.0280272	0.0980585	8.86748e-07	7738	ebi-a-GCST90027646	Gut bacterial pathway abundance (TRNA.CHARGING.PWY..tRNA.charging)	0.00335691	26.0565	TRUE	3.93968e-06
rs62135856	2	38063634	A	G	0.153113	0.0333452	0.0776336	4.39562e-06	7738	ebi-a-GCST90027763	Gut microbiota abundance (k_Bacteria.p_Bacteroidetes.c_Bacteroidia.o_Bacteroidales.f_Porphyromonadaceae.g_Barnesiella.s_Barnesiella_intestinihominis)	0.00335743	26.0606	TRUE	1.53444e-05
rs35751200	11	133725481	G	A	0.174336	0.0354376	0.0586888	8.67481e-07	7738	ebi-a-GCST90027526	Gut bacterial pathway abundance (PWY0.781..aspartate.superpathway)	0.00335809	26.0657	TRUE	4.81575e-06
rs6958516	7	158240602	C	G	-0.08895	0.0189988	0.305635	2.84263e-06	7738	ebi-a-GCST90027813	Gut microbiota abundance (k_Bacteria.p_Proteobacteria.c_Deltaproteobacteria.o_Desulfovibrionales.f_Desulfovibrionaceae.g_Bilophila.s_Bilophila_unclassified)	0.00335825	26.0669	TRUE	1.18485e-05
rs1532932	16	10082174	G	A	-0.100048	0.0223097	0.786723	7.30853e-06	7738	ebi-a-GCST90027734	Gut microbiota abundance (k_Bacteria.p_Verrucomicrobia.c_Verrucomicrobiae.o_Verrucomicrobiales.f_Verrucomicrobiaceae.g_Akkermansia)	0.00335902	26.073	TRUE	3.60556e-05
rs2197344	6	92899617	C	G	-0.0843355	0.0165228	0.616961	3.32208e-07	7738	ebi-a-GCST90027651	Gut microbiota abundance (k_Bacteria.p_Actinobacteria.c_Actinobacteria)	0.00336164	26.0934	TRUE	1.17091e-06
rs10886367	10	120780364	C	G	0.083789	0.016751	0.60289	5.67296e-07	7738	ebi-a-GCST90027613	Gut bacterial pathway abundance (PWY.7211..superpathway.of.pyrimidine.deoxyribonucleotides.de.novo.biosynthesis)	0.00336165	26.0935	TRUE	4.5841e-06
rs2197344	6	92899617	C	G	-0.0843425	0.0165228	0.616961	3.31482e-07	7738	ebi-a-GCST90027748	Gut microbiota abundance (k_Bacteria.p_Actinobacteria)	0.0033622	26.0977	TRUE	1.1685e-06
rs2305506	4	177241136	T	C	0.125303	0.0260045	0.121951	1.44644e-06	7738	ebi-a-GCST90027592	Gut bacterial pathway abundance (PWY66.422..D.galactose.degradation.V..Leloir.pathway.)	0.00336246	26.0997	TRUE	3.91195e-06
rs4268153	8	117542385	A	G	-0.132382	0.029659	0.107514	8.06399e-06	7738	ebi-a-GCST90027790	Gut microbiota abundance (k_Bacteria.p_Firmicutes.c_Clostridia.o_Clostridiales.f_Eubacteriaceae.g_Eubacterium.s_Eubacterium_eligens)	0.00336321	26.1056	TRUE	2.98387e-05
rs62475831	8	3422401	G	A	-0.0971939	0.021087	0.231695	4.04231e-06	7738	ebi-a-GCST90027708	Gut microbiota abundance (k_Bacteria.p_Firmicutes.c_Clostridia.o_Clostridiales.f_Lachnospiraceae.g_Blautia)	0.00336324	26.1059	TRUE	9.7594e-06
rs2834333	21	35370488	A	C	-0.0822713	0.0162658	0.536805	4.23819e-07	7738	ebi-a-GCST90027682	Gut microbiota abundance (k_Bacteria.p_Proteobacteria.c_Betaproteobacteria.o_Burkholderiales.f_Sutterellaceae)	0.00336595	26.1269	TRUE	1.88369e-06
rs10234541	7	148273411	T	C	0.119186	0.0266965	0.137348	8.02565e-06	7738	ebi-a-GCST90027710	Gut microbiota abundance (k_Bacteria.p_Firmicutes.c_Clostridia.o_Clostridiales.f_Lachnospiraceae.g_Coprococcus)	0.00336619	26.1288	TRUE	2.85185e-05
rs505128	11	116273511	C	T	-0.0858169	0.0169187	0.353709	3.93025e-07	7738	ebi-a-GCST90027650	Gut bacterial pathway abundance (X1CMET2.PWY..N10.formyl.tetrahydrofolate.biosynthesis)	0.00336705	26.1355	TRUE	1.27904e-06
rs1394890	18	1200631	T	C	-0.182706	0.0393463	0.946721	3.42523e-06	7738	ebi-a-GCST90027631	Gut bacterial pathway abundance (PWY_GLYCOLYSIS..glycolysis.I..from.glucose.6.phosphate.)	0.00336755	26.1394	TRUE	9.15606e-06
rs2175835	8	29275779	C	T	-0.145776	0.0317273	0.0867975	4.33471e-06	7738	ebi-a-GCST90027481	Gut bacterial pathway abundance (HISDEG.PWY..L.histidine.degradation.I)	0.00336881	26.1492	TRUE	1.50428e-05
rs12449080	16	73660160	G	C	0.086934	0.0178413	0.664356	1.10118e-06	7738	ebi-a-GCST90027762	Gut microbiota abundance (k_Bacteria.p_Bacteroidetes.c_Bacteroidia.o_Bacteroidales.f_Bacteroidales_noname.g_Bacteroidales_noname.s_Bacteroidales_bacterium_ph8)	0.00337046	26.1621	TRUE	8.07749e-06
rs58803641	2	228235929	G	A	0.1277	0.0276583	0.117129	3.89233e-06	7738	ebi-a-GCST90027565	Gut bacterial pathway abundance (PWY.5971..palmitate.biosynthesis.II..bacteria.and.plants.)	0.00337267	26.1792	TRUE	3.47994e-05
rs111171	16	20959390	G	A	-0.0924102	0.0187424	0.729093	8.2003e-07	7738	ebi-a-GCST90027518	Gut bacterial pathway abundance (PWY0.1297..superpathway.of.purine.deoxyribonucleosides.degradation)	0.00337344	26.1853	TRUE	1.26844e-05
rs386274	20	55030081	A	C	0.0990318	0.0203866	0.220805	1.18765e-06	7738	ebi-a-GCST90027759	Gut microbiota abundance (k_Bacteria.p_Actinobacteria.c_Actinobacteria.o_Coriobacteriales.f_Coriobacteriaceae.g_Collinsella.s_Collinsella_aerofaciens)	0.00337469	26.195	TRUE	6.66245e-06
rs1275053	11	123575348	A	G	-0.138115	0.0275709	0.901908	5.45884e-07	7738	ebi-a-GCST90027616	Gut bacterial pathway abundance (PWY.7234..inosine.5..phosphate.biosynthesis.III)	0.00337526	26.1995	TRUE	1.68313e-06
rs6570332	6	139673089	T	C	-0.0874929	0.0196528	0.671814	8.50981e-06	7738	ebi-a-GCST90027840	Gut microbiota abundance (k_Bacteria.p_Firmicutes.c_Clostridia.o_Clostridiales.f_Lachnospiraceae.g_Blautia.s_Ruminococcus_obeum)	0.00337555	26.2017	TRUE	3.18001e-05
rs9982657	21	26572440	A	G	-0.185895	0.0376992	0.051495	8.18107e-07	7738	ebi-a-GCST90027488	Gut bacterial pathway abundance (LACTOSECAT.PWY..lactose.and.galactose.degradation.I)	0.00337575	26.2032	TRUE	1.22862e-05
rs6745806	2	139296037	G	A	-0.167427	0.0376791	0.935626	8.85014e-06	7738	ebi-a-GCST90027774	Gut microbiota abundance (k_Bacteria.p_Bacteroidetes.c_Bacteroidia.o_Bacteroidales.f_Prevotellaceae.g_Prevotella.s_Prevotella_copri)	0.00337671	26.2107	TRUE	5.28283e-05
rs62135856	2	38063634	A	G	0.153567	0.0333456	0.0776336	4.11822e-06	7738	ebi-a-GCST90027695	Gut microbiota abundance (k_Bacteria.p_Bacteroidetes.c_Bacteroidia.o_Bacteroidales.f_Porphyromonadaceae.g_Barnesiella)	0.00337737	26.2159	TRUE	1.44628e-05
rs7631540	3	113830519	T	C	0.0825402	0.0183823	0.454162	7.11574e-06	7738	ebi-a-GCST90027769	Gut microbiota abundance (k_Bacteria.p_Bacteroidetes.c_Bacteroidia.o_Bacteroidales.f_Porphyromonadaceae.g_Parabacteroides.s_Parabacteroides_merdae)	0.00337781	26.2193	TRUE	1.63125e-05
rs7853135	9	105974249	C	T	-0.0868403	0.0191875	0.660589	6.01478e-06	7738	ebi-a-GCST90027766	Gut microbiota abundance (k_Bacteria.p_Bacteroidetes.c_Bacteroidia.o_Bacteroidales.f_Porphyromonadaceae.g_Parabacteroides.s_Parabacteroides_distasonis)	0.00338166	26.2493	TRUE	0.000140697
rs6005414	22	27783185	A	G	0.0822546	0.0185732	0.509002	9.48178e-06	7738	ebi-a-GCST90027774	Gut microbiota abundance (k_Bacteria.p_Bacteroidetes.c_Bacteroidia.o_Bacteroidales.f_Prevotellaceae.g_Prevotella.s_Prevotella_copri)	0.00338181	26.2505	TRUE	5.41246e-05
rs73619447	20	61629312	T	C	-0.172843	0.0389841	0.0602449	9.26382e-06	7738	ebi-a-GCST90027765	Gut microbiota abundance (k_Bacteria.p_Bacteroidetes.c_Bacteroidia.o_Bacteroidales.f_Porphyromonadaceae.g_Odoribacter.s_Odoribacter_splanchnicus)	0.00338274	26.2577	TRUE	0.000262857
rs1348	6	10449258	C	T	-0.103083	0.0222436	0.198638	3.58212e-06	7738	ebi-a-GCST90027543	Gut bacterial pathway abundance (PWY.5121..superpathway.of.geranylgeranyl.diphosphate.biosynthesis.II..via.MEP.)	0.00338295	26.2593	TRUE	3.47922e-05
rs2645383	4	101893381	C	T	0.0871736	0.0188008	0.334436	3.5403e-06	7738	ebi-a-GCST90027495	Gut bacterial pathway abundance (P108.PWY..pyruvate.fermentation.to.propanoate.I)	0.00338301	26.2598	TRUE	2.28489e-05
rs34823013	19	552579	G	T	-0.0869075	0.0194389	0.661291	7.79256e-06	7738	ebi-a-GCST90027662	Gut microbiota abundance (k_Bacteria.p_Actinobacteria.c_Actinobacteria.o_Bifidobacteriales.f_Bifidobacteriaceae)	0.00338348	26.2635	TRUE	2.35297e-05
rs34823013	19	552579	G	T	-0.0869105	0.0194389	0.661291	7.78736e-06	7738	ebi-a-GCST90027736	Gut microbiota abundance (k_Bacteria.p_Actinobacteria.c_Actinobacteria.o_Bifidobacteriales)	0.00338372	26.2653	TRUE	2.35142e-05
rs4687327	3	192089644	A	T	0.123533	0.0246343	0.127021	5.31227e-07	7738	ebi-a-GCST90027650	Gut bacterial pathway abundance (X1CMET2.PWY..N10.formyl.tetrahydrofolate.biosynthesis)	0.00338435	26.2702	TRUE	4.5878e-06
rs74949229	10	9526946	A	G	-0.141078	0.0283076	0.0938701	6.2362e-07	7738	ebi-a-GCST90027676	Gut microbiota abundance (k_Bacteria.p_Firmicutes.c_Clostridia.o_Clostridiales.f_Ruminococcaceae)	0.00338584	26.2818	TRUE	3.35769e-06
rs67032605	9	1046539	G	A	0.119297	0.0262192	0.138057	5.36476e-06	7738	ebi-a-GCST90027775	Gut microbiota abundance (k_Bacteria.p_Bacteroidetes.c_Bacteroidia.o_Bacteroidales.f_Rikenellaceae.g_Alistipes.s_Alistipes_finegoldii)	0.00338708	26.2915	TRUE	3.43139e-05
rs72643019	13	88663116	A	G	0.17014	0.0376019	0.0624043	6.04589e-06	7738	ebi-a-GCST90027779	Gut microbiota abundance (k_Bacteria.p_Bacteroidetes.c_Bacteroidia.o_Bacteroidales.f_Rikenellaceae.g_Alistipes.s_Alistipes_senegalensis)	0.00338745	26.2944	TRUE	3.05636e-05
rs41265179	1	153601828	T	G	-0.186507	0.0419988	0.0513384	8.96376e-06	7738	ebi-a-GCST90027666	Gut microbiota abundance (k_Bacteria.p_Bacteroidetes.c_Bacteroidia.o_Bacteroidales.f_Porphyromonadaceae)	0.00338824	26.3005	TRUE	9.48387e-05
rs1078988	15	101902700	C	T	0.0941197	0.0205927	0.257608	4.86463e-06	7738	ebi-a-GCST90027695	Gut microbiota abundance (k_Bacteria.p_Bacteroidetes.c_Bacteroidia.o_Bacteroidales.f_Porphyromonadaceae.g_Barnesiella)	0.00338831	26.3011	TRUE	2.49207e-05
rs72639725	5	28796073	C	T	-0.127613	0.0254577	0.117943	5.36624e-07	7738	ebi-a-GCST90027631	Gut bacterial pathway abundance (PWY_GLYCOLYSIS..glycolysis.I..from.glucose.6.phosphate.)	0.00338835	26.3014	TRUE	1.84792e-06
rs62338928	4	182457155	G	A	-0.087888	0.0174997	0.324931	5.10658e-07	7738	ebi-a-GCST90027614	Gut bacterial pathway abundance (PWY.7219..adenosine.ribonucleotides.de.novo.biosynthesis)	0.00338866	26.3038	TRUE	1.59999e-06
rs74034215	16	86106253	C	T	0.130627	0.026673	0.111819	9.71449e-07	7738	ebi-a-GCST90027682	Gut microbiota abundance (k_Bacteria.p_Proteobacteria.c_Betaproteobacteria.o_Burkholderiales.f_Sutterellaceae)	0.00338932	26.309	TRUE	2.0658e-05
rs12598268	16	65088804	T	C	-0.160888	0.0324225	0.0704435	6.96931e-07	7738	ebi-a-GCST90027751	Gut microbiota abundance (k_Bacteria.p_Proteobacteria)	0.00338996	26.3139	TRUE	9.66031e-06
rs76367474	3	5061871	A	T	0.172732	0.0382502	0.0605027	6.30681e-06	7738	ebi-a-GCST90027480	Gut bacterial pathway abundance (HEXITOLDEGSUPER.PWY..superpathway.of.hexitol.degradation..bacteria.)	0.00339192	26.3292	TRUE	1.41428e-05
rs2291958	9	8376899	C	T	0.098199	0.0221222	0.227777	9.04087e-06	7738	ebi-a-GCST90027824	Gut microbiota abundance (k_Bacteria.p_Bacteroidetes.c_Bacteroidia.o_Bacteroidales.f_Bacteroidaceae.g_Bacteroides.s_Bacteroides_dorei)	0.00339232	26.3323	TRUE	2.20909e-05
rs4268811	17	25944596	C	A	0.0874016	0.0174958	0.332946	5.86611e-07	7738	ebi-a-GCST90027546	Gut bacterial pathway abundance (PWY.5188..tetrapyrrole.biosynthesis.I..from.glutamate.)	0.00339315	26.3388	TRUE	1.08983e-05
rs4860463	4	63358165	G	A	-0.128433	0.0273357	0.88351	2.62271e-06	7738	ebi-a-GCST90027617	Gut bacterial pathway abundance (PWY.7237..myo...chiro..and.scillo.inositol.degradation)	0.00339534	26.3558	TRUE	6.41231e-06
rs56328422	2	160386220	C	T	0.0920807	0.0185967	0.27704	7.36614e-07	7738	ebi-a-GCST90027546	Gut bacterial pathway abundance (PWY.5188..tetrapyrrole.biosynthesis.I..from.glutamate.)	0.00339644	26.3644	TRUE	2.39871e-06
rs12710731	2	16720355	T	C	0.0907615	0.0199387	0.290693	5.313e-06	7738	ebi-a-GCST90027819	Gut microbiota abundance (k_Bacteria.p_Verrucomicrobia.c_Verrucomicrobiae.o_Verrucomicrobiales.f_Verrucomicrobiaceae.g_Akkermansia.s_Akkermansia_muciniphila)	0.00339705	26.3692	TRUE	2.79302e-05
rs12979658	19	7892087	G	A	-0.0935377	0.0203693	0.263676	4.38824e-06	7738	ebi-a-GCST90027656	Gut microbiota abundance (k_Bacteria.p_Firmicutes.c_Negativicutes)	0.00339737	26.3717	TRUE	2.98115e-05
rs12979658	19	7892087	G	A	-0.0935379	0.0203693	0.263676	4.38793e-06	7738	ebi-a-GCST90027742	Gut microbiota abundance (k_Bacteria.p_Firmicutes.c_Negativicutes.o_Selenomonadales)	0.00339739	26.3718	TRUE	2.98103e-05
rs1023692	2	67868756	C	T	0.0981321	0.0197908	0.771282	7.10461e-07	7738	ebi-a-GCST90027750	Gut microbiota abundance (k_Bacteria.p_Firmicutes)	0.00339755	26.373	TRUE	4.42881e-06
rs9368736	6	11484475	C	T	-0.182013	0.0381171	0.0542344	1.79626e-06	7738	ebi-a-GCST90027502	Gut bacterial pathway abundance (P441.PWY..superpathway.of.N.acetylneuraminate.degradation)	0.00339855	26.3808	TRUE	7.84597e-06
rs7043302	9	9139951	T	G	0.187733	0.0389839	0.0508132	1.46707e-06	7738	ebi-a-GCST90027554	Gut bacterial pathway abundance (PWY.5676..acetyl.CoA.fermentation.to.butanoate.II)	0.00339969	26.3897	TRUE	6.71443e-06
rs73099859	3	77476968	G	A	-0.158737	0.0331685	0.0727707	1.70326e-06	7738	ebi-a-GCST90027480	Gut bacterial pathway abundance (HEXITOLDEGSUPER.PWY..superpathway.of.hexitol.degradation..bacteria.)	0.0034004	26.3953	TRUE	1.0666e-05
rs7011780	8	125596990	C	A	0.130826	0.0292709	0.11191	7.84133e-06	7738	ebi-a-GCST90027765	Gut microbiota abundance (k_Bacteria.p_Bacteroidetes.c_Bacteroidia.o_Bacteroidales.f_Porphyromonadaceae.g_Odoribacter.s_Odoribacter_splanchnicus)	0.00340208	26.4083	TRUE	1.7314e-05
rs9310781	3	25482147	G	C	-0.0962912	0.0217543	0.242162	9.58562e-06	7738	ebi-a-GCST90027610	Gut bacterial pathway abundance (PWY.7198..pyrimidine.deoxyribonucleotides.de.novo.biosynthesis.IV)	0.00340319	26.4169	TRUE	0.000150186
rs7102851	11	116269470	C	T	-0.0927676	0.0186274	0.271372	6.35243e-07	7738	ebi-a-GCST90027527	Gut bacterial pathway abundance (PWY0.845..superpathway.of.pyridoxal.5..phosphate.biosynthesis.and.salvage)	0.00340325	26.4174	TRUE	2.01967e-06
rs80113686	9	18127674	C	G	-0.127998	0.0284635	0.117738	6.89446e-06	7738	ebi-a-GCST90027659	Gut microbiota abundance (k_Bacteria.p_Proteobacteria.c_Gammaproteobacteria)	0.00340369	26.4209	TRUE	1.81616e-05
rs1298928	5	118836004	G	T	0.106723	0.0236369	0.182956	6.32936e-06	7738	ebi-a-GCST90027734	Gut microbiota abundance (k_Bacteria.p_Verrucomicrobia.c_Verrucomicrobiae.o_Verrucomicrobiales.f_Verrucomicrobiaceae.g_Akkermansia)	0.00340516	26.4324	TRUE	2.10995e-05
rs8079753	17	59552449	A	G	0.0964075	0.0192844	0.24166	5.75559e-07	7738	ebi-a-GCST90027469	Gut bacterial pathway abundance (GALACT.GLUCUROCAT.PWY..superpathway.of.hexuronide.and.hexuronate.degradation)	0.00340659	26.4435	TRUE	1.09845e-05
rs12605920	18	66168243	T	C	-0.181525	0.0410936	0.0546815	9.99217e-06	7738	ebi-a-GCST90027565	Gut bacterial pathway abundance (PWY.5971..palmitate.biosynthesis.II..bacteria.and.plants.)	0.0034066	26.4436	TRUE	4.44785e-05
rs7930251	11	111155302	T	C	-0.0870117	0.0193783	0.341935	7.11672e-06	7738	ebi-a-GCST90027774	Gut microbiota abundance (k_Bacteria.p_Bacteroidetes.c_Bacteroidia.o_Bacteroidales.f_Prevotellaceae.g_Prevotella.s_Prevotella_copri)	0.0034072	26.4482	TRUE	3.09507e-05
rs7228238	18	2641314	T	C	-0.0837211	0.0168889	0.416673	7.15336e-07	7738	ebi-a-GCST90027516	Gut bacterial pathway abundance (PWY0.1261..anhydromuropeptides.recycling)	0.00340728	26.4488	TRUE	3.14731e-06
rs12710731	2	16720355	T	C	0.0908998	0.0199385	0.290693	5.13937e-06	7738	ebi-a-GCST90027660	Gut microbiota abundance (k_Bacteria.p_Verrucomicrobia.c_Verrucomicrobiae)	0.00340741	26.4499	TRUE	2.7116e-05
rs12710731	2	16720355	T	C	0.0908999	0.0199385	0.290693	5.13913e-06	7738	ebi-a-GCST90027752	Gut microbiota abundance (k_Bacteria.p_Verrucomicrobia)	0.00340742	26.4499	TRUE	2.71154e-05
rs12710731	2	16720355	T	C	0.0909006	0.0199385	0.290693	5.13831e-06	7738	ebi-a-GCST90027747	Gut microbiota abundance (k_Bacteria.p_Verrucomicrobia.c_Verrucomicrobiae.o_Verrucomicrobiales)	0.00340747	26.4503	TRUE	2.71114e-05
rs12710731	2	16720355	T	C	0.0909052	0.0199384	0.290693	5.13251e-06	7738	ebi-a-GCST90027686	Gut microbiota abundance (k_Bacteria.p_Verrucomicrobia.c_Verrucomicrobiae.o_Verrucomicrobiales.f_Verrucomicrobiaceae)	0.00340782	26.453	TRUE	2.70823e-05
rs2273934	10	112653664	G	A	-0.167222	0.0367504	0.0652347	5.35932e-06	7738	ebi-a-GCST90027856	Gut microbiota abundance (k_Bacteria.p_Firmicutes.c_Clostridia.o_Clostridiales.f_Lachnospiraceae.g_Roseburia.s_Roseburia_inulinivorans)	0.00341034	26.4727	TRUE	5.82316e-05
rs1298928	5	118836004	G	T	0.106828	0.0236374	0.182956	6.20012e-06	7738	ebi-a-GCST90027747	Gut microbiota abundance (k_Bacteria.p_Verrucomicrobia.c_Verrucomicrobiae.o_Verrucomicrobiales)	0.00341187	26.4846	TRUE	2.07093e-05
rs17194003	3	105722581	G	A	-0.102927	0.021032	0.201727	9.88917e-07	7738	ebi-a-GCST90027446	Gut bacterial pathway abundance (ANAEROFRUCAT.PWY..homolactic.fermentation)	0.00341196	26.4853	TRUE	2.79276e-05
rs1298928	5	118836004	G	T	0.106836	0.0236374	0.182956	6.19028e-06	7738	ebi-a-GCST90027686	Gut microbiota abundance (k_Bacteria.p_Verrucomicrobia.c_Verrucomicrobiae.o_Verrucomicrobiales.f_Verrucomicrobiaceae)	0.00341238	26.4886	TRUE	2.06792e-05
rs7856581	9	28572620	C	G	0.170656	0.0345709	0.0624905	7.95793e-07	7738	ebi-a-GCST90027506	Gut bacterial pathway abundance (PENTOSE.P.PWY..pentose.phosphate.pathway)	0.00341242	26.4889	TRUE	6.04155e-06
rs1298928	5	118836004	G	T	0.106841	0.0236374	0.182956	6.18472e-06	7738	ebi-a-GCST90027660	Gut microbiota abundance (k_Bacteria.p_Verrucomicrobia.c_Verrucomicrobiae)	0.0034127	26.491	TRUE	2.06604e-05
rs1298928	5	118836004	G	T	0.106846	0.0236374	0.182956	6.17831e-06	7738	ebi-a-GCST90027752	Gut microbiota abundance (k_Bacteria.p_Verrucomicrobia)	0.00341302	26.4935	TRUE	2.06417e-05
rs10006164	4	1021598	A	G	-0.0869582	0.0177564	0.344145	9.71673e-07	7738	ebi-a-GCST90027455	Gut bacterial pathway abundance (COBALSYN.PWY..adenosylcobalamin.salvage.from.cobinamide.I)	0.0034135	26.4973	TRUE	4.55776e-06
rs10786832	10	106618448	T	C	0.085438	0.0186763	0.372798	4.76969e-06	7738	ebi-a-GCST90027543	Gut bacterial pathway abundance (PWY.5121..superpathway.of.geranylgeranyl.diphosphate.biosynthesis.II..via.MEP.)	0.0034136	26.4981	TRUE	1.14563e-05
rs1565690	9	72608112	A	G	0.175471	0.0349066	0.0589198	4.98551e-07	7738	ebi-a-GCST90027553	Gut bacterial pathway abundance (PWY.5667..CDP.diacylglycerol.biosynthesis.I)	0.00341451	26.5052	TRUE	2.51313e-06
rs28706788	5	159575028	A	G	0.0829043	0.0185813	0.540016	8.13149e-06	7738	ebi-a-GCST90027794	Gut microbiota abundance (k_Bacteria.p_Firmicutes.c_Clostridia.o_Clostridiales.f_Eubacteriaceae.g_Eubacterium.s_Eubacterium_siraeum)	0.00341455	26.5055	TRUE	6.04812e-05
rs12710731	2	16720355	T	C	0.0910033	0.019938	0.290693	5.01153e-06	7738	ebi-a-GCST90027734	Gut microbiota abundance (k_Bacteria.p_Verrucomicrobia.c_Verrucomicrobiae.o_Verrucomicrobiales.f_Verrucomicrobiaceae.g_Akkermansia)	0.00341518	26.5103	TRUE	2.65125e-05
rs854661	17	34354883	T	C	0.0827355	0.0171553	0.477202	1.41605e-06	7738	ebi-a-GCST90027854	Gut microbiota abundance (k_Bacteria.p_Firmicutes.c_Clostridia.o_Clostridiales.f_Lachnospiraceae.g_Roseburia.s_Roseburia_hominis)	0.00341547	26.5126	TRUE	4.69783e-06
rs75642318	11	112426121	G	A	-0.127782	0.0277418	0.118722	4.10261e-06	7738	ebi-a-GCST90027832	Gut microbiota abundance (k_Bacteria.p_Bacteroidetes.c_Bacteroidia.o_Bacteroidales.f_Bacteroidaceae.g_Bacteroides.s_Bacteroides_ovatus)	0.00341675	26.5226	TRUE	9.7947e-06
rs7000832	8	81956395	A	C	0.0829852	0.0173216	0.456351	1.66066e-06	7738	ebi-a-GCST90027719	Gut microbiota abundance (k_Bacteria.p_Firmicutes.c_Clostridia.o_Clostridiales.f_Ruminococcaceae.g_Subdoligranulum)	0.00341703	26.5248	TRUE	4.26793e-06
rs1447470	11	112696471	A	G	0.0937521	0.0197163	0.735812	1.98395e-06	7738	ebi-a-GCST90027607	Gut bacterial pathway abundance (PWY.7187..pyrimidine.deoxyribonucleotides.de.novo.biosynthesis.II)	0.00341721	26.5262	TRUE	2.26986e-05
rs936232	4	25813070	A	G	-0.0863461	0.0186802	0.355818	3.79455e-06	7738	ebi-a-GCST90027565	Gut bacterial pathway abundance (PWY.5971..palmitate.biosynthesis.II..bacteria.and.plants.)	0.00341784	26.5311	TRUE	1.15312e-05
rs72845940	17	64585285	T	G	0.124891	0.0259236	0.125286	1.45251e-06	7738	ebi-a-GCST90027759	Gut microbiota abundance (k_Bacteria.p_Actinobacteria.c_Actinobacteria.o_Coriobacteriales.f_Coriobacteriaceae.g_Collinsella.s_Collinsella_aerofaciens)	0.0034187	26.5378	TRUE	5.90752e-06
rs36095827	17	4423541	T	G	0.082816	0.0162963	0.525158	3.73732e-07	7738	ebi-a-GCST90027643	Gut bacterial pathway abundance (SO4ASSIM.PWY..sulfate.reduction.I..assimilatory.)	0.00342056	26.5523	TRUE	2.12014e-06
rs10866460	4	59288104	T	C	-0.0846938	0.0168551	0.393209	5.03895e-07	7738	ebi-a-GCST90027473	Gut bacterial pathway abundance (GLUCONEO.PWY..gluconeogenesis.I)	0.00342291	26.5706	TRUE	2.99209e-06
rs56107021	10	83395423	T	C	-0.105362	0.0207774	0.190545	3.95776e-07	7738	ebi-a-GCST90027504	Gut bacterial pathway abundance (PANTO.PWY..phosphopantothenate.biosynthesis.I)	0.00342443	26.5824	TRUE	7.49856e-06
rs1851324	2	217248951	A	G	-0.161975	0.0342564	0.0702002	2.26391e-06	7738	ebi-a-GCST90027522	Gut bacterial pathway abundance (PWY0.1479..tRNA.processing)	0.00342495	26.5864	TRUE	2.9469e-05
rs55794976	16	88661980	T	C	-0.169662	0.0350678	0.0635357	1.31081e-06	7738	ebi-a-GCST90027608	Gut bacterial pathway abundance (PWY.7196..superpathway.of.pyrimidine.ribonucleosides.salvage)	0.00342538	26.5898	TRUE	5.4642e-06
rs6083566	20	2512347	C	A	0.0896544	0.0197138	0.692102	5.42076e-06	7738	ebi-a-GCST90027565	Gut bacterial pathway abundance (PWY.5971..palmitate.biosynthesis.II..bacteria.and.plants.)	0.00342571	26.5924	TRUE	0.000122834
rs1298928	5	118836004	G	T	0.107047	0.0236377	0.182956	5.93595e-06	7738	ebi-a-GCST90027819	Gut microbiota abundance (k_Bacteria.p_Verrucomicrobia.c_Verrucomicrobiae.o_Verrucomicrobiales.f_Verrucomicrobiaceae.g_Akkermansia.s_Akkermansia_muciniphila)	0.00342587	26.5937	TRUE	1.99053e-05
rs1968451	19	5391922	C	T	0.0887818	0.0199045	0.680629	8.18144e-06	7738	ebi-a-GCST90027455	Gut bacterial pathway abundance (COBALSYN.PWY..adenosylcobalamin.salvage.from.cobinamide.I)	0.00342676	26.6006	TRUE	0.000168337
rs11072921	15	80800156	G	A	-0.0856555	0.0169685	0.371678	4.46684e-07	7738	ebi-a-GCST90027541	Gut bacterial pathway abundance (PWY.5101..L.isoleucine.biosynthesis.II)	0.00342681	26.6009	TRUE	6.85718e-06
rs2225380	14	83605637	C	A	-0.0894148	0.0188625	0.688409	2.13354e-06	7738	ebi-a-GCST90027854	Gut microbiota abundance (k_Bacteria.p_Firmicutes.c_Clostridia.o_Clostridiales.f_Lachnospiraceae.g_Roseburia.s_Roseburia_hominis)	0.00342989	26.625	TRUE	2.352e-05
rs4939301	11	59740294	T	C	-0.0833505	0.0167769	0.555692	6.75912e-07	7738	ebi-a-GCST90027539	Gut bacterial pathway abundance (PWY.5097..L.lysine.biosynthesis.VI)	0.00343056	26.6301	TRUE	4.33763e-06
rs935417	2	239062898	T	A	-0.0927844	0.0209782	0.725202	9.73868e-06	7738	ebi-a-GCST90027697	Gut microbiota abundance (k_Bacteria.p_Bacteroidetes.c_Bacteroidia.o_Bacteroidales.f_Porphyromonadaceae.g_Odoribacter)	0.00343125	26.6356	TRUE	2.18284e-05
rs1023692	2	67868756	C	T	-0.0986518	0.0198976	0.771301	7.12328e-07	7738	ebi-a-GCST90027749	Gut microbiota abundance (k_Bacteria.p_Bacteroidetes)	0.00343343	26.6525	TRUE	4.43892e-06
rs12357875	10	11424595	T	C	0.157672	0.0337872	0.0746233	3.06182e-06	7738	ebi-a-GCST90027565	Gut bacterial pathway abundance (PWY.5971..palmitate.biosynthesis.II..bacteria.and.plants.)	0.00343346	26.6528	TRUE	1.64349e-05
rs221017	20	9813133	C	G	-0.126929	0.027489	0.121301	3.88445e-06	7738	ebi-a-GCST90027623	Gut bacterial pathway abundance (PWY.7371..1.4.dihydroxy.6.naphthoate.biosynthesis.II)	0.00343444	26.6604	TRUE	3.45764e-05
rs2579005	2	216484768	G	T	0.0905141	0.0192398	0.700988	2.54449e-06	7738	ebi-a-GCST90027813	Gut microbiota abundance (k_Bacteria.p_Proteobacteria.c_Deltaproteobacteria.o_Desulfovibrionales.f_Desulfovibrionaceae.g_Bilophila.s_Bilophila_unclassified)	0.00343449	26.6607	TRUE	1.43406e-05
rs113097655	10	79539821	T	A	-0.17575	0.0368833	0.0590912	1.88825e-06	7738	ebi-a-GCST90027674	Gut microbiota abundance (k_Bacteria.p_Firmicutes.c_Clostridia.o_Clostridiales.f_Lachnospiraceae)	0.00343472	26.6626	TRUE	6.37664e-06
rs61994705	15	25080892	G	C	-0.0848608	0.0168171	0.39267	4.50921e-07	7738	ebi-a-GCST90027483	Gut bacterial pathway abundance (HOMOSER.METSYN.PWY..L.methionine.biosynthesis.I)	0.00343476	26.6629	TRUE	5.27044e-06
rs1023692	2	67868756	C	T	-0.0986975	0.0198976	0.771301	7.03979e-07	7738	ebi-a-GCST90027652	Gut microbiota abundance (k_Bacteria.p_Bacteroidetes.c_Bacteroidia)	0.00343661	26.6773	TRUE	4.39224e-06
rs7096251	10	124321890	T	C	-0.0846704	0.0178762	0.60112	2.17455e-06	7738	ebi-a-GCST90027497	Gut bacterial pathway abundance (P161.PWY..acetylene.degradation)	0.00343793	26.6876	TRUE	7.80947e-06
rs3814989	7	18634822	C	T	0.09487	0.0208954	0.25714	5.61888e-06	7738	ebi-a-GCST90027766	Gut microbiota abundance (k_Bacteria.p_Bacteroidetes.c_Bacteroidia.o_Bacteroidales.f_Porphyromonadaceae.g_Parabacteroides.s_Parabacteroides_distasonis)	0.00343846	26.6917	TRUE	5.97043e-05
rs7117995	11	19947811	A	C	-0.0834466	0.0176362	0.555523	2.22797e-06	7738	ebi-a-GCST90027629	Gut bacterial pathway abundance (PWY_ARG.POLYAMINE.SYN..superpathway.of.arginine.and.polyamine.biosynthesis)	0.00343873	26.6938	TRUE	1.13387e-05
[truncated: 2,143 more rows]

## Sheet: Table S3
Table S3. Summary of 19145 SNPs significantly assocaited with the 1400 Blood metabolites .
[truncated: 19,146 more rows]

## Sheet: Table S4
Table S4. Summary of 9935 SNPs significantly assocaited with the 731 immune cells.
[truncated: 9,936 more rows]

[truncated: 18 more sheets: Table S5, Table S6, Table S7, Table S8, Table S9, Table S10, Table S11, Table S12, Table S13, Table S14, Table S15, Table S16, Table S17, Table S18, Table S19, Table S20, Table S21, Table S22]
